# Supplementary material for: A second monoclinic polymorph of {bis­[5-methyl-3-(trifluoro­meth­yl)pyrazol-1-yl]borato}{tris­[5-methyl-3-(trifluoro­meth­yl)pyrazol-1-yl]borato}cobalt(II): a structure containing a B—H⋯Co agostic inter­action
Source: Acta Crystallogr Sect E Struct Rep Online. 2011 Jun 11;67(Pt 7):m911–2. doi: 10.1107/S1600536811021994 (PMC3151874; doi:10.1107/S1600536811021994)
Supplement: Supplementary file 2 [file e-67-0m911-Isup2.hkl]

# 
# h,k,l, Fc-squared, Fo-squared, sigma(Fo-squared) and status flag 
# 
data_I
_shelx_title ' excc2m in C2/c' 
_shelx_refln_list_code          4 
_shelx_F_calc_maximum      866.65 
_exptl_crystal_F_000      3320.00 
_reflns_d_resolution_high  0.7798 
 
loop_ 
 _symmetry_equiv_pos_as_xyz 
 'x, y, z' 
 '-x, y, -z+1/2' 
 'x+1/2, y+1/2, z' 
 '-x+1/2, y+1/2, -z+1/2' 
 '-x, -y, -z' 
 'x, -y, z-1/2' 
 '-x+1/2, -y+1/2, -z' 
 'x+1/2, -y+1/2, z-1/2' 
 
_cell_length_a    18.5932 
_cell_length_b    12.1167 
_cell_length_c    30.7204 
_cell_angle_alpha  90.000 
_cell_angle_beta  102.721 
_cell_angle_gamma  90.000 
 
_shelx_F_squared_multiplier     1.000 
 
loop_ 
 _refln_index_h 
 _refln_index_k 
 _refln_index_l 
 _refln_F_squared_calc 
 _refln_F_squared_meas 
 _refln_F_squared_sigma 
 _refln_observed_status 
   2   0   0   496611.09   401164.03   6195.69 o 
   4   0   0    77688.62    81646.92    728.39 o 
   6   0   0    34427.05    31837.98    307.73 o 
   8   0   0    34003.63    35687.34    351.67 o 
  10   0   0      149.21      164.44     29.40 o 
  12   0   0     4660.96     4653.18     91.26 o 
  14   0   0     4373.40     4346.26    166.72 o 
  16   0   0      897.63      886.75     52.48 o 
  18   0   0       92.77      119.37     44.43 o 
  20   0   0       14.66       97.08     44.79 o 
  22   0   0       70.16        0.00     78.44 o 
   3   1   0     9271.49     8443.30     79.99 o 
   5   1   0       98.65       56.65     13.68 o 
   7   1   0    42061.24    47430.81    316.85 o 
   9   1   0    24129.87    26952.78    199.46 o 
  11   1   0     3128.41     3462.09     53.31 o 
  13   1   0      393.85      346.44     28.64 o 
  15   1   0     2341.50     2584.91     54.22 o 
  17   1   0      772.87      688.99     39.96 o 
  19   1   0      502.05      459.34     36.77 o 
  21   1   0      239.81      236.10     47.90 o 
  23   1   0       73.50       27.03     63.96 o 
   0   2   0     3862.67     3830.38     55.15 o 
   2   2   0       15.76       32.55     32.10 o 
   4   2   0    36704.09    43339.16    617.81 o 
   6   2   0     3217.35     4593.63     50.13 o 
   8   2   0     7482.68     6830.06     86.19 o 
  10   2   0       22.94       57.79     21.71 o 
  12   2   0     2681.81     2388.07     75.64 o 
  14   2   0        1.25       32.23     25.59 o 
  16   2   0     1635.10     1446.68     46.30 o 
  18   2   0      114.72      127.15     40.53 o 
  20   2   0       46.33       23.60     39.87 o 
  22   2   0        6.57       53.61     43.51 o 
   1   3   0    36494.78    41452.53    239.59 o 
   3   3   0    38356.01    41969.46    308.65 o 
   5   3   0     1550.70     1371.88     33.08 o 
   7   3   0     1605.30     1703.82     31.54 o 
   9   3   0     3944.20     4043.02     54.03 o 
  11   3   0     2682.38     2454.51     45.48 o 
  13   3   0      159.09       80.79     24.63 o 
  15   3   0      153.29      130.83     32.88 o 
  17   3   0      322.44      246.05     42.57 o 
  19   3   0      130.78       90.37     40.61 o 
  21   3   0       87.26       96.34     59.97 o 
   0   4   0   126481.06   143312.45   1113.18 o 
   2   4   0    71145.77    79292.72    511.81 o 
   4   4   0    23238.54    22491.75    186.46 o 
   6   4   0     7821.28     9129.11    103.80 o 
   8   4   0      961.92     1155.18     72.89 o 
  10   4   0     1654.37     1350.91     41.84 o 
  12   4   0     8430.32     8504.42    158.30 o 
  14   4   0     6400.14     6103.12     95.56 o 
  16   4   0     2125.98     2019.57     70.58 o 
  18   4   0       85.45      179.99     44.49 o 
  20   4   0        8.05        0.00     46.21 o 
  22   4   0        0.45        0.79     69.26 o 
   1   5   0      118.29       48.52     18.06 o 
   3   5   0    12825.67    14190.78    135.15 o 
   5   5   0    44476.04    44267.63    341.35 o 
   7   5   0    11135.92    11000.40    117.83 o 
   9   5   0     8488.24     8298.67    101.68 o 
  11   5   0     2817.87     2888.59     61.97 o 
  13   5   0      502.18      511.11     79.38 o 
  15   5   0      708.05      754.64     53.15 o 
  17   5   0     1171.60     1377.76     66.26 o 
  19   5   0      848.04      872.68     61.15 o 
  21   5   0      364.12      423.14    143.01 o 
   0   6   0     1695.63     2225.93     53.11 o 
   2   6   0     8285.79     7708.63     97.46 o 
   4   6   0      157.11      179.45     27.97 o 
   6   6   0       70.41       78.92     32.88 o 
   8   6   0        9.61       83.23     28.84 o 
  10   6   0    10128.41     9525.58    118.33 o 
  12   6   0      949.19      661.03     38.85 o 
  14   6   0      740.64      814.14     54.06 o 
  16   6   0     1747.21     1851.70     73.81 o 
  18   6   0        8.43       96.89     64.45 o 
  20   6   0       34.16      115.51     94.07 o 
   1   7   0     5979.42     6991.44     69.90 o 
   3   7   0     9644.23     9324.29     89.93 o 
   5   7   0     8514.27     8409.21    100.26 o 
   7   7   0      498.09      639.99     38.42 o 
   9   7   0      111.98      146.56     33.98 o 
  11   7   0        1.73       32.10     37.39 o 
  13   7   0      597.41      554.97     49.54 o 
  15   7   0      495.44      450.85     82.62 o 
  17   7   0        3.03        5.67     61.83 o 
  19   7   0       21.76      113.75     67.25 o 
   0   8   0     6096.96     5785.07     97.79 o 
   2   8   0     5161.03     4385.67     60.53 o 
   4   8   0     9358.48     8654.81    105.34 o 
   6   8   0       27.48        1.44     41.70 o 
   8   8   0     3868.23     3600.91     69.77 o 
  10   8   0     1541.15     1659.92     54.64 o 
  12   8   0     3298.34     3092.59     95.80 o 
  14   8   0     1024.64      923.21     61.33 o 
  16   8   0       63.81       77.89     45.07 o 
  18   8   0       74.76      133.83     53.47 o 
   1   9   0     1973.82     1997.92     44.99 o 
   3   9   0     4176.66     3505.60     68.36 o 
   5   9   0     7789.05     7754.71    105.23 o 
   7   9   0     4335.96     4581.55     81.25 o 
   9   9   0     1282.28     1444.90     50.31 o 
  11   9   0      652.33      675.72     49.15 o 
  13   9   0      133.34      123.86     40.07 o 
  15   9   0      177.26      202.89     44.24 o 
  17   9   0      275.77      335.64     57.74 o 
   0  10   0     1511.39     1506.84     92.48 o 
   2  10   0     2759.45     2660.39     64.83 o 
   4  10   0      719.71      786.87     43.20 o 
   6  10   0       18.38       18.16     30.01 o 
   8  10   0     1917.33     1776.89     68.68 o 
  10  10   0     5682.52     5552.98    110.15 o 
  12  10   0     1851.11     1952.89     71.82 o 
  14  10   0      677.11      772.19     55.95 o 
  16  10   0      137.04      110.48     60.54 o 
   1  11   0       43.69      122.40     45.51 o 
   3  11   0     1712.96     1820.63     58.69 o 
   5  11   0     1646.38     1564.04     57.28 o 
   7  11   0       13.52       85.84     35.21 o 
   9  11   0       13.18      114.91     39.43 o 
  11  11   0        0.36        0.00     43.66 o 
  13  11   0        0.02       39.40     40.41 o 
  15  11   0       18.05       37.36     59.63 o 
   0  12   0      543.94      436.10     76.95 o 
   2  12   0      815.16      873.41     72.12 o 
   4  12   0      950.38     1013.74     50.49 o 
   6  12   0      299.30      261.53     39.55 o 
   8  12   0      756.84      824.99     55.56 o 
  10  12   0      135.87      196.40     42.73 o 
  12  12   0       47.56       76.61     61.38 o 
  14  12   0        3.48        1.85     50.76 o 
   1  13   0        0.62       81.70     49.89 o 
   3  13   0      232.63      264.22     46.05 o 
   5  13   0     1168.95     1139.61     70.56 o 
   7  13   0      920.51      803.59     56.28 o 
   9  13   0      763.55      808.34     59.80 o 
  11  13   0      227.51      343.27     57.26 o 
   0  14   0     1022.24      938.85    106.45 o 
   2  14   0      769.02      786.22     86.84 o 
   4  14   0      161.52       80.80     51.20 o 
   6  14   0       91.92      132.76     49.45 o 
   8  14   0        6.03        0.00     62.71 o 
  10  14   0      145.20      246.47     71.15 o 
   1  15   0        6.35        0.00     46.70 o 
   3  15   0       29.69       80.17     55.34 o 
   5  15   0        3.54       64.19     51.75 o 
 -23   1   1       45.92        0.00     79.30 o 
 -21   1   1      276.52      300.72     47.58 o 
 -19   1   1      127.66      130.28     31.13 o 
 -17   1   1     1083.63     1055.59     41.78 o 
 -15   1   1      253.06      272.17     42.69 o 
 -13   1   1     1443.58     1546.81     40.43 o 
 -11   1   1     9994.35    10584.67    131.64 o 
  -9   1   1    30574.91    31480.38    226.71 o 
  -7   1   1     1544.67     1666.21     30.58 o 
  -5   1   1     1013.03      997.07     20.50 o 
  -3   1   1     4143.33     3935.13     52.96 o 
  -1   1   1     8299.61     4214.07     89.64 o 
   3   1   1     2497.34     3483.46     33.91 o 
   5   1   1      319.14      476.24     16.74 o 
   7   1   1     5880.40     5895.23     60.97 o 
   9   1   1    10146.87    11620.06    104.55 o 
  11   1   1      517.90      636.48     27.62 o 
  13   1   1     7218.29     6422.67     81.34 o 
  15   1   1      183.27      167.10     28.85 o 
  17   1   1      357.52      480.44     34.97 o 
  19   1   1      381.34      421.93     54.47 o 
  21   1   1       32.08        0.00     46.39 o 
  23   1   1        4.31        0.00     62.45 o 
 -22   2   1       51.87       65.56     51.72 o 
 -20   2   1      349.55      348.82     56.90 o 
 -18   2   1     1627.91     1662.87     64.03 o 
 -16   2   1     2232.24     2226.48    102.48 o 
 -14   2   1     5178.52     5072.05     73.73 o 
 -12   2   1        3.92        0.00     21.45 o 
 -10   2   1     1405.73     1281.53     33.14 o 
  -8   2   1    44775.67    45040.05    307.23 o 
  -6   2   1   133049.41   152762.06    956.22 o 
  -4   2   1    84108.70    90161.76    624.94 o 
  -2   2   1    17335.12    15382.11    122.19 o 
   2   2   1       33.61       42.53     49.76 o 
   4   2   1     4659.20     5053.73     91.53 o 
   6   2   1     9824.10    12240.69     99.16 o 
   8   2   1    18765.47    19257.38    149.81 o 
  10   2   1    24338.26    25099.24    193.67 o 
  12   2   1     6046.79     5136.62     70.22 o 
  14   2   1       17.87        0.00     24.08 o 
  16   2   1     1609.78     1602.28     48.23 o 
  18   2   1      202.56      176.38     41.45 o 
  20   2   1      297.01      262.12     45.89 o 
  22   2   1       70.05       93.32     49.08 o 
 -21   3   1      591.72      615.60     86.10 o 
 -19   3   1      502.49      545.53     64.54 o 
 -17   3   1     1524.09     1557.85     56.33 o 
 -15   3   1      776.20      683.31     40.73 o 
 -13   3   1     2594.15     2297.28     51.46 o 
 -11   3   1     8823.75     8819.99     91.95 o 
  -9   3   1    29264.91    35521.42    254.40 o 
  -7   3   1    35647.38    33835.96    238.04 o 
  -5   3   1    30221.25    32048.13    245.70 o 
  -3   3   1    92772.73   103183.05    716.06 o 
  -1   3   1   142048.67   152442.66    832.54 o 
   1   3   1    32033.22    38182.45    254.48 o 
   3   3   1     2114.62     2842.09     44.85 o 
   5   3   1     1800.27     1821.28     36.01 o 
   7   3   1      102.84       54.39     30.18 o 
   9   3   1      178.43      228.72     21.79 o 
  11   3   1        0.72       23.17     20.01 o 
  13   3   1     2294.63     2080.56     47.50 o 
  15   3   1      453.59      535.33     43.26 o 
  17   3   1     1726.86     1820.63     92.00 o 
  19   3   1      204.64      163.14     43.30 o 
  21   3   1       76.23      128.87     45.47 o 
 -22   4   1       48.20       44.57    110.05 o 
 -20   4   1       27.79        0.00     56.37 o 
 -18   4   1      121.24      121.73     42.50 o 
 -16   4   1      563.07      540.09     41.43 o 
 -14   4   1      813.63      920.98     44.23 o 
 -12   4   1      815.84     1112.53     49.89 o 
 -10   4   1      248.64      270.48     24.05 o 
  -8   4   1     7038.11     7622.76     77.41 o 
  -6   4   1      734.80      969.27     35.07 o 
  -4   4   1       55.15       46.76     21.71 o 
  -2   4   1    26979.45    29823.76    195.17 o 
   0   4   1     1682.84     2167.04     42.99 o 
   2   4   1     6719.83     6739.71    212.59 o 
   4   4   1     4660.49     6203.31     73.89 o 
   6   4   1    34323.90    37222.58    289.45 o 
   8   4   1    45323.64    46211.30    319.45 o 
  10   4   1      532.27      439.21     23.08 o 
  12   4   1      160.23      158.99     30.52 o 
  14   4   1       27.80       26.21     30.92 o 
  16   4   1       52.63       18.07     38.44 o 
  18   4   1      130.24      103.26     43.32 o 
  20   4   1       52.42       25.04     44.62 o 
  22   4   1       43.52        0.00    172.84 o 
 -21   5   1       13.67       19.80     97.11 o 
 -19   5   1        6.46       19.82     50.37 o 
 -17   5   1      457.85      508.26     50.85 o 
 -15   5   1      758.21      732.86     44.16 o 
 -13   5   1     3409.44     3017.30     66.89 o 
 -11   5   1     8189.47     8047.56    105.40 o 
  -9   5   1     1216.43     1016.89     38.74 o 
  -7   5   1     1936.71     2016.80     76.09 o 
  -5   5   1     1076.40     1003.63     35.98 o 
  -3   5   1    11183.96    11835.78     96.55 o 
  -1   5   1     4548.21     5513.53     62.67 o 
   1   5   1    11456.00    10755.21     89.25 o 
   3   5   1    15692.11    15475.96    144.04 o 
   5   5   1     3278.67     2463.57     50.04 o 
   7   5   1        5.50       20.45     28.61 o 
   9   5   1       61.85       68.23     32.74 o 
  11   5   1       16.49        0.00     26.98 o 
  13   5   1       27.57       65.98     30.06 o 
  15   5   1      351.86      403.00     47.33 o 
  17   5   1      158.12      123.43     43.87 o 
  19   5   1       71.95       99.29     46.57 o 
  21   5   1        1.93        0.00     97.50 o 
 -20   6   1      558.16      618.69     68.31 o 
 -18   6   1     1236.69     1278.71    119.15 o 
 -16   6   1      408.87      406.14     49.37 o 
 -14   6   1      665.35      702.16     51.74 o 
 -12   6   1        5.91        0.00     30.87 o 
 -10   6   1      609.18      652.59     38.71 o 
  -8   6   1      376.33      469.29     34.05 o 
  -6   6   1    11518.65    10574.93    110.92 o 
  -4   6   1    34492.25    33732.89    254.94 o 
  -2   6   1    37114.56    36382.10    243.96 o 
   0   6   1    17639.95    20398.76    141.59 o 
   2   6   1      140.37      207.96     24.72 o 
   4   6   1     5468.75     5626.63     80.16 o 
   6   6   1    12534.64    11942.96    129.31 o 
   8   6   1     5997.84     6085.33     87.20 o 
  10   6   1     2096.33     2296.74     57.04 o 
  12   6   1       45.77        0.00     27.27 o 
  14   6   1      603.02      440.77     48.50 o 
  16   6   1       82.08       91.31     44.87 o 
  18   6   1      136.16      111.64     45.91 o 
  20   6   1       54.55       51.01     98.29 o 
 -19   7   1      420.62      441.23     60.99 o 
 -17   7   1       15.75        0.00     48.93 o 
 -15   7   1      170.24      131.32     42.41 o 
 -13   7   1      356.80      474.36     48.16 o 
 -11   7   1     3055.44     3108.05     87.73 o 
  -9   7   1    22432.68    22156.45    212.76 o 
  -7   7   1     6777.10     6480.89     88.37 o 
  -5   7   1     8590.72     8759.35    102.69 o 
  -3   7   1    21405.21    23784.22    177.25 o 
  -1   7   1     5922.23     5875.28     63.36 o 
   1   7   1     1370.21     1494.69     44.09 o 
   3   7   1     7750.59     9639.97    114.82 o 
   5   7   1    22722.64    22619.26    210.14 o 
   7   7   1     6476.91     6581.17     95.28 o 
   9   7   1      916.31      928.57     43.32 o 
  11   7   1        8.42       12.43     35.67 o 
  13   7   1       30.23       30.76     38.98 o 
  15   7   1      790.36      795.99     56.81 o 
  17   7   1     2021.13     2223.02     83.15 o 
  19   7   1      723.04      877.93     77.24 o 
 -20   8   1       69.05       84.93     93.68 o 
 -18   8   1      499.78      564.39     63.06 o 
 -16   8   1      905.01      913.31     76.29 o 
 -14   8   1       61.10       74.07     54.90 o 
 -12   8   1      474.17      447.11     45.50 o 
 -10   8   1      561.93      511.61     39.13 o 
  -8   8   1     1444.07     1151.16     45.35 o 
  -6   8   1     4842.06     4827.22     78.49 o 
  -4   8   1       78.92        0.00     28.65 o 
  -2   8   1      983.65     1208.34     34.73 o 
   0   8   1     8526.34     8966.39     86.04 o 
   2   8   1       26.79        0.00     19.56 o 
   4   8   1     4335.10     4564.30     78.02 o 
   6   8   1    15133.82    15250.67    153.71 o 
   8   8   1     6825.07     6763.58    102.23 o 
  10   8   1      593.85      532.43     46.52 o 
  12   8   1      558.98      537.30     50.50 o 
  14   8   1      387.59      379.19     49.94 o 
  16   8   1       24.21       42.92     41.95 o 
  18   8   1      143.61      147.20     57.44 o 
 -19   9   1        1.25       41.65     52.15 o 
 -17   9   1       97.97      135.85     51.02 o 
 -15   9   1        4.82        0.00     48.54 o 
 -13   9   1       27.18       93.94     40.60 o 
 -11   9   1        5.57      100.39     39.01 o 
  -9   9   1       51.67       14.84     38.48 o 
  -7   9   1     3145.92     2955.38     66.23 o 
  -5   9   1       34.25       50.57     40.35 o 
  -3   9   1      606.51      701.08     41.76 o 
  -1   9   1      127.83      105.73     24.93 o 
   1   9   1        6.41        0.00     20.55 o 
   3   9   1      555.18      664.75     39.63 o 
   5   9   1     1238.33     1219.27     47.63 o 
   7   9   1     1768.25     1732.85     53.71 o 
   9   9   1     1304.90     1245.15     60.64 o 
  11   9   1      190.88      158.62     39.94 o 
  13   9   1       77.48       80.98     51.02 o 
  15   9   1       36.38      135.43     42.52 o 
  17   9   1       37.66       40.46     72.53 o 
 -16  10   1      110.85       93.99     65.80 o 
 -14  10   1      238.48      373.00     55.53 o 
 -12  10   1       79.96       94.86     41.46 o 
 -10  10   1       10.67      101.17     41.63 o 
  -8  10   1       86.89       71.76     32.82 o 
  -6  10   1      890.06      613.77     41.21 o 
  -4  10   1      547.05      628.77     40.34 o 
  -2  10   1      704.35      811.25     57.44 o 
   0  10   1     1494.85     1727.57     44.38 o 
   2  10   1       26.93        0.00     27.93 o 
   4  10   1       47.39       22.51     30.26 o 
   6  10   1      963.46     1056.30     48.00 o 
   8  10   1     1030.86      991.88     69.41 o 
  10  10   1      200.48      235.51     42.50 o 
  12  10   1       60.19       58.58     40.32 o 
  14  10   1       51.02       69.37     41.36 o 
  16  10   1       13.23        0.36     51.51 o 
 -15  11   1        1.01       18.60     65.79 o 
 -13  11   1     1061.85     1119.80     74.47 o 
 -11  11   1     1607.06     1663.03     74.51 o 
  -9  11   1     4167.87     3778.85    119.03 o 
  -7  11   1     3332.10     3125.98     74.70 o 
  -5  11   1        8.31        2.07     51.54 o 
  -3  11   1      993.35      884.08     46.30 o 
  -1  11   1     1724.94     1464.72     71.34 o 
   1  11   1     6064.27     5553.83    107.27 o 
   3  11   1     4771.61     4390.03     84.10 o 
   5  11   1     6489.54     6527.07    104.52 o 
   7  11   1      277.31      282.19     49.61 o 
   9  11   1      115.88      102.55     39.80 o 
  11  11   1        8.28       90.85     39.58 o 
  13  11   1      354.79      374.82     49.32 o 
  15  11   1      356.07      502.60     70.32 o 
 -14  12   1       87.81       38.40     78.13 o 
 -12  12   1       20.16       23.78     58.60 o 
 -10  12   1        2.84       24.25     39.16 o 
  -8  12   1      122.47      182.02     43.11 o 
  -6  12   1      465.27      547.75     59.88 o 
  -4  12   1     1592.27     1381.98     54.87 o 
  -2  12   1      156.53      129.63     46.52 o 
   0  12   1      998.86      931.59     65.88 o 
   2  12   1      826.21      812.76     72.66 o 
   4  12   1       43.71       53.39     33.88 o 
   6  12   1      403.33      361.72     45.23 o 
   8  12   1     1322.02     1426.03     64.95 o 
  10  12   1      844.66      863.82     57.53 o 
  12  12   1      514.83      497.24     67.57 o 
  14  12   1       40.76        0.00     47.28 o 
 -11  13   1       90.55       47.36     55.25 o 
  -9  13   1        4.44        9.59     40.41 o 
  -7  13   1       13.65       87.98     41.74 o 
  -5  13   1       12.39       52.36     39.07 o 
  -3  13   1      106.55      157.55     48.18 o 
  -1  13   1      241.57      287.51     51.60 o 
   1  13   1      458.41      498.11     61.09 o 
   3  13   1        1.45       89.59     46.79 o 
   5  13   1      121.80       84.56     47.56 o 
   7  13   1       22.13        0.00     38.05 o 
   9  13   1       48.26       92.42     43.60 o 
  11  13   1        1.28        0.00     40.03 o 
 -10  14   1        0.79        0.00     68.05 o 
  -8  14   1        9.04       43.60     43.15 o 
  -6  14   1      276.90      287.66     55.62 o 
  -4  14   1       91.11      188.22     49.61 o 
  -2  14   1       17.86      140.26     65.56 o 
   0  14   1        0.63      123.62     48.84 o 
   2  14   1      130.69      129.51     47.87 o 
   4  14   1        6.26       52.47     62.96 o 
   6  14   1      166.82      214.14     69.19 o 
   8  14   1       59.44      155.32     42.41 o 
  -5  15   1      134.29      114.72     83.28 o 
  -3  15   1      148.91      202.35    124.79 o 
  -1  15   1      254.76      320.40     55.83 o 
   1  15   1      160.25      229.51     83.48 o 
   3  15   1      581.62      676.21     74.34 o 
   5  15   1      266.74      246.22     58.60 o 
 -22   0   2      427.26      344.78     93.09 o 
 -20   0   2      686.56      674.14     57.68 o 
 -18   0   2     5819.59     5628.19    146.76 o 
 -16   0   2      406.95      487.61     43.12 o 
 -14   0   2      854.00      820.85     47.78 o 
 -12   0   2    10402.64    10775.25    150.76 o 
 -10   0   2    35385.89    40817.00    405.74 o 
  -8   0   2    54975.73    62853.97    584.25 o 
  -6   0   2    15407.46    17148.63    255.01 o 
  -4   0   2    16984.35    13869.58    140.37 o 
  -2   0   2   131966.52   152566.23   1866.50 o 
   2   0   2    89372.16    85306.06    912.75 o 
   4   0   2      666.39      709.86     35.65 o 
   6   0   2      205.74      165.79     30.34 o 
   8   0   2    52691.83    60233.51    566.09 o 
  10   0   2    12012.93    11312.66    150.55 o 
  12   0   2      306.53      306.45     35.09 o 
  14   0   2     4934.80     5703.19    112.03 o 
  16   0   2      451.56      505.29     56.44 o 
  18   0   2      443.54      426.34     51.73 o 
  20   0   2     1188.88     1272.62     83.94 o 
  22   0   2      763.07      820.58    119.81 o 
 -23   1   2       18.70        0.00     55.04 o 
 -21   1   2      117.50      210.58     79.91 o 
 -19   1   2      703.35      796.37     44.24 o 
 -17   1   2      429.52      446.15     33.75 o 
 -15   1   2      887.03      973.74     36.88 o 
 -13   1   2     5950.52     4974.99     69.07 o 
 -11   1   2     1333.46     1623.78     41.57 o 
  -9   1   2      415.56      359.74     49.21 o 
  -7   1   2     2360.47     2718.18     38.21 o 
  -5   1   2      804.38      604.59     22.41 o 
  -1   1   2    88195.93   102670.12   2277.70 o 
   1   1   2   119717.38   121608.02    979.58 o 
   3   1   2     3152.13     3028.03     61.54 o 
   5   1   2    21047.68    23252.16    163.60 o 
   7   1   2     8262.65     8096.33     76.07 o 
   9   1   2       32.85      105.88     21.50 o 
  11   1   2     1946.60     2543.59     50.10 o 
  13   1   2     5986.33     5537.78     85.87 o 
  15   1   2       39.05        0.00     25.14 o 
  17   1   2     1045.47     1107.38     53.00 o 
  19   1   2       87.23       62.83     46.24 o 
  21   1   2       14.80        0.00     45.38 o 
 -22   2   2      184.83      134.87     64.70 o 
 -20   2   2      273.97      342.86     47.90 o 
 -18   2   2        7.56       14.93     42.61 o 
 -16   2   2      538.26      504.94     33.75 o 
 -14   2   2       63.05       71.05     26.06 o 
 -12   2   2     2385.01     2494.44     51.57 o 
 -10   2   2     1621.21     1931.98     38.75 o 
  -8   2   2     1413.16     1561.59     43.58 o 
  -6   2   2     9903.81    11965.49     97.42 o 
  -4   2   2    67214.27    76823.54    489.36 o 
  -2   2   2    54385.14    59149.99    382.16 o 
   0   2   2     1641.37     1998.86     47.75 o 
   2   2   2      611.64      638.13     37.95 o 
   4   2   2    31020.01    35694.25    255.12 o 
   6   2   2      986.42     1017.19     53.36 o 
   8   2   2     9541.56    10193.27     93.37 o 
  10   2   2      211.00      258.94     23.84 o 
  12   2   2      269.83      207.90     29.17 o 
  14   2   2      122.91      108.70     27.09 o 
  16   2   2      363.32      396.23     44.61 o 
  18   2   2     1800.63     1680.27     67.69 o 
  20   2   2        8.06        0.00     38.84 o 
  22   2   2       21.66        5.57     69.59 o 
 -23   3   2       60.70        0.00     51.51 o 
 -21   3   2        0.03       54.25     46.95 o 
 -19   3   2        9.86       36.50     38.81 o 
 -17   3   2       91.63       74.07     34.14 o 
 -15   3   2      386.97      379.37     37.07 o 
 -13   3   2      384.59      460.64     35.90 o 
 -11   3   2     1794.47     1672.34     47.96 o 
  -9   3   2     9210.31     8865.79     94.07 o 
  -7   3   2      719.04      606.09     24.19 o 
  -5   3   2    37596.90    40635.54    333.86 o 
  -3   3   2    43310.19    46961.71    315.02 o 
  -1   3   2   114711.65   136888.47    797.89 o 
   1   3   2    17488.42    20508.16    146.76 o 
   3   3   2    11184.36    11486.14    104.53 o 
   5   3   2     2399.38     2036.67     37.81 o 
   7   3   2      393.69      486.98     21.91 o 
   9   3   2     8384.43     9225.94     97.34 o 
  11   3   2     1519.62     1811.20     40.35 o 
  13   3   2     1585.09     1497.59     41.94 o 
  15   3   2      481.82      552.15     39.77 o 
  17   3   2        4.32        0.00     39.05 o 
  19   3   2       62.03       44.04     44.04 o 
  21   3   2       10.15        1.83     43.24 o 
 -22   4   2      237.74      260.39     86.36 o 
 -20   4   2      728.33      712.18     65.78 o 
 -18   4   2      991.94     1043.40     88.21 o 
 -16   4   2      163.29      131.52     39.38 o 
 -14   4   2      230.88      340.91     36.36 o 
 -12   4   2     4474.61     4176.83     63.69 o 
 -10   4   2     7612.13     7373.24     81.05 o 
  -8   4   2     5618.97     6951.67     73.08 o 
  -6   4   2    18366.99    19251.29    167.75 o 
  -4   4   2    23452.65    24858.54    186.80 o 
  -2   4   2     2889.36     3001.98     34.90 o 
   0   4   2     3930.58     3808.79     43.30 o 
   2   4   2     3919.30     4325.26     49.30 o 
   4   4   2     1082.81     1194.46     33.79 o 
   6   4   2    35996.95    36604.60    285.60 o 
   8   4   2    42093.07    46629.36    322.74 o 
  10   4   2     4248.36     4041.92     55.60 o 
  12   4   2        2.71       17.29     27.82 o 
  14   4   2       28.58      114.86     39.36 o 
  16   4   2        5.45       14.78     44.29 o 
  18   4   2      758.73      857.04     94.06 o 
  20   4   2      700.69      777.17     65.78 o 
  22   4   2      293.56      331.97    129.04 o 
 -21   5   2       50.89        0.00     73.04 o 
 -19   5   2       52.20       83.19     50.03 o 
 -17   5   2       85.81      109.10     42.62 o 
 -15   5   2      381.36      432.81     40.06 o 
 -13   5   2     6647.60     5900.75    141.23 o 
 -11   5   2     6728.18     6306.99     91.86 o 
  -9   5   2      452.18      468.03     32.43 o 
  -7   5   2     1073.41     1021.50     37.79 o 
  -5   5   2      786.39      745.71     31.06 o 
  -3   5   2    21151.97    23534.18    165.39 o 
  -1   5   2    92523.67    99643.75    560.20 o 
   1   5   2    18033.53    16912.11    154.06 o 
   3   5   2      197.31      224.60     31.34 o 
   5   5   2     4895.91     5362.61     73.82 o 
   7   5   2     1473.78     1740.55     70.57 o 
   9   5   2       23.99        0.00     23.45 o 
  11   5   2     1595.62     1696.95     49.00 o 
  13   5   2     1982.96     1461.73     61.74 o 
  15   5   2     1337.53     1393.68     64.19 o 
  17   5   2      522.74      570.07     55.83 o 
  19   5   2        5.48        8.71     44.81 o 
  21   5   2       29.82        0.00     66.76 o 
 -20   6   2      190.98      190.65     72.66 o 
 -18   6   2       88.94      129.48     53.05 o 
 -16   6   2       11.44        0.00     39.12 o 
 -14   6   2      173.95      105.22     32.04 o 
 -12   6   2      346.34      394.98     36.29 o 
 -10   6   2      141.78      100.83     31.55 o 
  -8   6   2     5468.38     5060.81     75.12 o 
  -6   6   2     1826.25     1749.26     44.43 o 
  -4   6   2      121.38      205.75     19.20 o 
  -2   6   2     2401.30     2075.26     36.34 o 
   0   6   2    13021.66    14813.10    111.23 o 
   2   6   2    33154.38    31620.04    232.96 o 
   4   6   2    20753.81    20789.11    188.95 o 
   6   6   2      167.20      101.94     33.33 o 
   8   6   2      398.17      419.28     33.38 o 
  10   6   2       96.73        0.99     31.04 o 
  12   6   2       74.81        0.00     36.56 o 
  14   6   2       42.83       50.79     40.57 o 
  16   6   2      306.62      305.19     53.25 o 
  18   6   2      840.02      954.45     98.78 o 
  20   6   2      145.48      219.62     81.63 o 
 -19   7   2      148.57      228.47     78.24 o 
 -17   7   2        5.67        8.24     45.15 o 
 -15   7   2       52.02       37.21     37.83 o 
 -13   7   2     2186.02     2033.88     57.47 o 
 -11   7   2        8.08       17.62     40.54 o 
  -9   7   2     1204.56     1121.46     63.22 o 
  -7   7   2      375.46      371.25     43.56 o 
  -5   7   2     7541.67     7160.90     91.71 o 
  -3   7   2     4462.96     4040.68     83.07 o 
  -1   7   2      674.18      928.71     32.05 o 
   1   7   2     1696.72     1451.86     35.31 o 
   3   7   2     3765.74     4583.41     62.71 o 
   5   7   2     3671.29     2983.84     62.81 o 
   7   7   2     2397.52     2443.71     58.26 o 
   9   7   2      782.36     1010.06     43.78 o 
  11   7   2      795.08      630.32     51.01 o 
  13   7   2     1474.86     1778.05     70.39 o 
  15   7   2      219.97      232.91     45.68 o 
  17   7   2       46.76       83.35     59.67 o 
  19   7   2       28.85       87.11     93.65 o 
 -20   8   2      335.42      529.95     97.91 o 
 -18   8   2      441.80      518.30     85.22 o 
 -16   8   2        1.17       37.91     44.49 o 
 -14   8   2       65.48       45.71     46.97 o 
 -12   8   2     3299.89     3180.50     84.60 o 
 -10   8   2     3177.15     3171.03     68.14 o 
  -8   8   2     2571.57     2425.02     58.97 o 
  -6   8   2     3400.07     3184.66     64.80 o 
  -4   8   2     2185.99     2178.80     54.57 o 
  -2   8   2     1448.44     1594.29     39.03 o 
   0   8   2       13.50       25.16     21.54 o 
   2   8   2      245.94      228.10     26.40 o 
   4   8   2     2401.51     2654.55     58.66 o 
   6   8   2     7067.81     7020.66    103.63 o 
   8   8   2      746.68      671.35     43.43 o 
  10   8   2     1914.41     1822.47     78.54 o 
  12   8   2     2621.01     2665.75     83.69 o 
  14   8   2      210.19      165.56     45.05 o 
  16   8   2      230.52      221.08     48.97 o 
  18   8   2      272.42      228.45     67.86 o 
 -19   9   2       24.74        0.00     81.61 o 
 -17   9   2      429.11      333.08     57.07 o 
 -15   9   2      767.65      785.98     64.42 o 
 -13   9   2     2102.44     2025.00     71.72 o 
 -11   9   2     4126.40     3854.94     79.19 o 
  -9   9   2      966.89      923.55     44.82 o 
  -7   9   2      243.17      190.31     33.04 o 
  -5   9   2      142.54      128.50     31.17 o 
  -3   9   2      819.07      712.51     39.48 o 
  -1   9   2     2122.80     1932.16     44.76 o 
   1   9   2      124.11       59.76     22.50 o 
   3   9   2      640.49      632.49     38.52 o 
   5   9   2       45.22       10.56     38.35 o 
   7   9   2       74.85      146.08     40.54 o 
   9   9   2      342.87      380.05     51.38 o 
  11   9   2     1338.89     1330.00     65.43 o 
  13   9   2     1886.02     1994.59     78.58 o 
  15   9   2      950.90     1140.58     66.86 o 
  17   9   2      442.88      495.05     90.88 o 
 -16  10   2       56.68        2.47     48.88 o 
 -14  10   2        0.06        0.00     46.78 o 
 -12  10   2      346.43      503.25     74.89 o 
 -10  10   2      313.70      346.45     45.75 o 
  -8  10   2      860.39      908.98     47.20 o 
  -6  10   2       47.84       97.96     32.23 o 
  -4  10   2      847.42      927.42     44.51 o 
  -2  10   2      879.05      844.95     62.29 o 
   0  10   2      389.72      373.08     28.51 o 
   2  10   2     1608.43     1706.96     52.95 o 
   4  10   2     2605.79     2422.14     63.04 o 
   6  10   2     1640.45     1345.63     51.45 o 
   8  10   2     2198.74     2170.59     71.35 o 
  10  10   2      689.61      579.82     49.10 o 
  12  10   2      249.29      197.67     42.03 o 
  14  10   2        0.64       89.63     42.81 o 
  16  10   2       47.21       69.55     48.42 o 
 -15  11   2       77.77      158.16     63.20 o 
 -13  11   2        2.92       97.36     48.67 o 
 -11  11   2       52.10      118.72     41.33 o 
  -9  11   2      313.00      382.21     45.98 o 
  -7  11   2      781.02      788.03     47.55 o 
  -5  11   2        0.02        2.98     32.79 o 
  -3  11   2       74.54       71.21     33.73 o 
  -1  11   2      371.35      354.87     51.30 o 
   1  11   2      554.03      442.87     39.61 o 
   3  11   2       13.52       71.40     40.47 o 
   5  11   2       68.47      117.86     35.16 o 
   7  11   2        0.91        0.00     56.69 o 
   9  11   2       60.83       30.58     38.23 o 
  11  11   2       23.73       33.62     36.65 o 
  13  11   2       50.50      143.21     63.69 o 
  15  11   2      181.37      253.12     65.56 o 
 -14  12   2       36.00        0.00     48.77 o 
 -12  12   2       75.34      141.53     50.58 o 
 -10  12   2      191.96      198.98     43.82 o 
  -8  12   2     1188.98     1108.55     59.70 o 
  -6  12   2     1892.37     1776.64     61.70 o 
  -4  12   2      949.23     1052.67     50.85 o 
  -2  12   2      246.65      211.18     50.10 o 
   0  12   2      139.27      206.58     49.74 o 
   2  12   2      178.60      187.00     60.94 o 
   4  12   2     1282.49     1156.06     52.48 o 
   6  12   2      848.74      830.19     54.17 o 
   8  12   2       67.91       67.77     43.32 o 
  10  12   2       11.74       82.19     40.82 o 
  12  12   2      104.24      128.23     46.87 o 
  14  12   2       30.95        0.00     49.14 o 
 -11  13   2      497.08      620.59     63.52 o 
  -9  13   2      907.53      896.04     58.30 o 
  -7  13   2      174.08      128.97     41.26 o 
  -5  13   2      171.62      177.48     44.13 o 
  -3  13   2     1999.76     1793.17     81.15 o 
  -1  13   2      934.64     1000.50     68.32 o 
   1  13   2      584.79      705.28     61.74 o 
   3  13   2      311.80      286.52     51.27 o 
   5  13   2      153.32      125.88     48.45 o 
   7  13   2       96.62      156.69     42.90 o 
   9  13   2      180.13      294.11     53.63 o 
  11  13   2       30.70       49.99     58.27 o 
 -10  14   2      175.00      201.42     77.30 o 
  -8  14   2        8.98      116.49     40.51 o 
  -6  14   2      367.62      436.68     57.53 o 
  -4  14   2     1224.48     1073.95     71.03 o 
  -2  14   2      318.44      290.49     56.98 o 
   0  14   2       20.72       21.79     61.33 o 
   2  14   2      286.12      263.03     65.56 o 
   4  14   2      719.90      675.84     71.26 o 
   6  14   2      164.59      199.95     62.70 o 
   8  14   2      413.45      492.39     51.99 o 
  -5  15   2        0.81       31.27     50.99 o 
  -3  15   2      197.52      321.39     54.18 o 
  -1  15   2       93.11       47.15     48.88 o 
   1  15   2       10.37      147.78     56.32 o 
   3  15   2       17.80      146.86     88.45 o 
   5  15   2       23.37        0.00     52.02 o 
 -23   1   3       26.43      197.32     61.34 o 
 -21   1   3        1.02       14.20     44.34 o 
 -19   1   3       71.26       56.41     30.36 o 
 -17   1   3     4432.92     3852.64     69.87 o 
 -15   1   3     2892.84     3137.91     62.77 o 
 -13   1   3      404.45      242.29     25.34 o 
 -11   1   3     9112.45     8697.28     89.39 o 
  -9   1   3      160.68       86.49     33.37 o 
  -7   1   3    79855.69    86481.30    553.46 o 
  -5   1   3    10548.81    10262.15     81.86 o 
  -3   1   3    26464.63    26103.89    178.12 o 
  -1   1   3    24939.18    33866.79    316.00 o 
   1   1   3      444.06      501.56     22.25 o 
   3   1   3    88074.50    89194.02    690.61 o 
   5   1   3    23791.86    22166.77    158.17 o 
   7   1   3    34438.01    35727.21    248.36 o 
   9   1   3    25655.49    29272.15    216.18 o 
  11   1   3     3452.78     2997.71     51.39 o 
  13   1   3      118.37      110.64     26.54 o 
  15   1   3       48.25       65.47     26.59 o 
  17   1   3       25.97       23.02     31.06 o 
  19   1   3       21.93       37.32     44.84 o 
  21   1   3      304.24      397.84     56.57 o 
 -22   2   3      370.28      312.01     62.98 o 
 -20   2   3     1327.76     1356.64     57.13 o 
 -18   2   3      752.98      860.98     52.48 o 
 -16   2   3     1511.54     1357.18     52.87 o 
 -14   2   3     9858.70    10666.96    125.09 o 
 -12   2   3     8298.97     8789.37    103.31 o 
 -10   2   3     5199.06     4294.45     56.92 o 
  -8   2   3    42887.29    44217.17    302.28 o 
  -6   2   3     9653.87    10072.90     85.22 o 
  -4   2   3     1568.45     1849.75     45.81 o 
  -2   2   3    26836.60    31936.12    198.70 o 
   0   2   3     4905.87     5716.18     50.45 o 
   2   2   3     3018.31     2844.53     39.98 o 
   4   2   3    34598.80    29695.29    203.15 o 
   6   2   3     1829.91     2470.15     36.01 o 
   8   2   3     2440.94     2583.15     41.80 o 
  10   2   3      500.22      506.73     30.49 o 
  12   2   3      270.67      263.63     27.71 o 
  14   2   3     1874.42     1946.53     48.96 o 
  16   2   3     2789.92     2987.11     69.57 o 
  18   2   3     2081.36     1986.57     72.89 o 
  20   2   3      386.42      269.75     48.14 o 
  22   2   3       54.89       48.56     50.50 o 
 -23   3   3       20.94      120.93     79.80 o 
 -21   3   3      270.39      265.87     54.01 o 
 -19   3   3      752.15      878.93     60.26 o 
 -17   3   3      875.43      861.89     46.57 o 
 -15   3   3      810.25      880.18     41.19 o 
 -13   3   3     6055.90     5934.82     79.13 o 
 -11   3   3     3235.43     2742.70     48.66 o 
  -9   3   3      112.76      129.05     23.55 o 
  -7   3   3    26272.49    25070.65    183.85 o 
  -5   3   3    52264.47    57432.01    396.00 o 
  -3   3   3    80222.39    82010.59    489.39 o 
  -1   3   3   130933.82   152327.00    885.83 o 
   1   3   3    66576.56    70549.01    452.85 o 
   3   3   3     2355.92     3217.74     45.94 o 
   5   3   3     3046.72     3261.52     39.80 o 
   7   3   3    10956.10     9699.06     87.99 o 
   9   3   3    15299.83    16134.88    135.56 o 
  11   3   3     6718.34     6952.02     80.88 o 
  13   3   3     7248.15     6859.75     86.26 o 
  15   3   3     3162.78     2510.72     75.40 o 
  17   3   3        0.30       11.84     39.82 o 
  19   3   3      622.37      698.60     59.72 o 
  21   3   3      246.49      305.95     61.45 o 
 -22   4   3      359.34      434.45     57.89 o 
 -20   4   3      120.12      163.36     52.19 o 
 -18   4   3      114.44      165.61     40.60 o 
 -16   4   3      191.43      201.06     36.37 o 
 -14   4   3       13.62       72.55     31.87 o 
 -12   4   3     1755.28     1876.54     44.54 o 
 -10   4   3     2544.98     2614.28     46.40 o 
  -8   4   3      986.06     1223.73     51.20 o 
  -6   4   3      551.47      850.49     30.05 o 
  -4   4   3      411.59      328.26     23.84 o 
  -2   4   3     3010.16     3116.29     35.82 o 
   0   4   3    28396.03    32222.65    223.83 o 
   2   4   3     6144.65     7765.63     72.34 o 
   4   4   3      115.68      102.81     20.45 o 
   6   4   3       61.55      158.74     47.08 o 
   8   4   3     3409.46     3095.72     44.96 o 
  10   4   3       97.75       54.69     18.61 o 
  12   4   3     3214.67     3246.69     82.29 o 
  14   4   3     1394.33     1324.64     59.62 o 
  16   4   3        7.10       90.31     41.42 o 
  18   4   3       49.51       89.29     51.48 o 
  20   4   3        6.42       70.71     59.47 o 
 -21   5   3       75.08      167.15     72.53 o 
 -19   5   3      323.37      326.82    113.20 o 
 -17   5   3      822.10      809.08     55.50 o 
 -15   5   3     4584.05     4443.32     84.65 o 
 -13   5   3     1621.35     1536.04     52.30 o 
 -11   5   3     7672.07     8275.22    107.08 o 
  -9   5   3       34.01      105.36     28.05 o 
  -7   5   3      119.34      301.70     27.40 o 
  -5   5   3     1476.74     1712.85     39.76 o 
  -3   5   3    21214.22    22895.06    162.40 o 
  -1   5   3     7127.90     6172.94     62.31 o 
   1   5   3    16348.61    17369.11    146.81 o 
   3   5   3     2771.32     3443.98     46.54 o 
   5   5   3      640.21      571.41     29.93 o 
   7   5   3     2830.88     3138.48     56.72 o 
   9   5   3      294.40      146.61     26.18 o 
  11   5   3        7.07       15.70     32.22 o 
  13   5   3     1152.29     1043.57     57.35 o 
  15   5   3       15.34        0.00     38.52 o 
  17   5   3       13.87       88.07     44.08 o 
  19   5   3      127.74       63.04     60.84 o 
  21   5   3       26.79        0.00     72.66 o 
 -20   6   3      103.40      136.75     50.82 o 
 -18   6   3       10.21       85.15     47.19 o 
 -16   6   3     1434.38     1352.35     59.84 o 
 -14   6   3       50.18       24.32     32.04 o 
 -12   6   3    10300.25     9473.06    147.64 o 
 -10   6   3    15654.78    14442.96    144.25 o 
  -8   6   3    12647.99    12957.17    130.26 o 
  -6   6   3        9.45       33.22     27.37 o 
  -4   6   3     7100.88     7929.41     79.76 o 
  -2   6   3      503.41      563.05     23.04 o 
   0   6   3    14161.46    15149.23    120.15 o 
   2   6   3     8982.17     9249.00     91.96 o 
   4   6   3     5405.84     5152.19     76.36 o 
   6   6   3     1622.50     1190.78     40.85 o 
   8   6   3      101.98       78.33     26.96 o 
  10   6   3       13.09        0.00     26.37 o 
  12   6   3     1087.24      914.92     70.04 o 
  14   6   3      550.52      596.00     52.16 o 
  16   6   3     1806.54     1854.49     75.02 o 
  18   6   3      839.85      726.33     59.86 o 
  20   6   3      122.60      128.76     57.98 o 
 -21   7   3       88.15       68.95     89.70 o 
 -19   7   3     1375.55     1469.09     80.03 o 
 -17   7   3      866.83      978.77     81.12 o 
 -15   7   3      216.30      198.58     40.67 o 
 -13   7   3      735.18      826.07     50.37 o 
 -11   7   3     3155.44     3093.11     82.23 o 
  -9   7   3      240.95      279.89     40.18 o 
  -7   7   3    10509.69    11694.30    125.47 o 
  -5   7   3    19005.96    18936.45    206.55 o 
  -3   7   3    13140.12    12398.15    110.03 o 
  -1   7   3    35677.37    39241.91    249.45 o 
   1   7   3    28453.47    27569.81    218.98 o 
   3   7   3       35.74       64.30     23.72 o 
   5   7   3     4661.31     4161.95     90.71 o 
   7   7   3    10568.97     9828.82    167.22 o 
   9   7   3     4485.54     4635.35     79.93 o 
  11   7   3     1707.22     1551.00     63.94 o 
  13   7   3     2354.95     2179.01     87.59 o 
  15   7   3      513.47      574.09     53.43 o 
  17   7   3       64.30      127.27     47.64 o 
  19   7   3      159.07      135.01     49.48 o 
 -20   8   3       66.68       22.98     81.86 o 
 -18   8   3      123.90      212.81     56.00 o 
 -16   8   3       41.45       47.22     53.75 o 
 -14   8   3       73.24       81.82     39.68 o 
 -12   8   3        8.80      111.99     33.93 o 
 -10   8   3     1144.39     1153.27     46.94 o 
  -8   8   3       15.50        1.97     28.18 o 
  -6   8   3     1502.54     1504.37     47.89 o 
  -4   8   3     8177.10     8010.66     85.99 o 
  -2   8   3     4056.23     4118.21     55.36 o 
   0   8   3      215.66      282.21     25.03 o 
   2   8   3     1551.36     1609.29     40.26 o 
   4   8   3     1959.50     1640.86     52.01 o 
   6   8   3      994.79      937.32     44.56 o 
   8   8   3     3726.57     3652.76     81.56 o 
  10   8   3     1013.89      910.12     54.31 o 
  12   8   3      358.18      459.45     51.38 o 
  14   8   3      626.37      671.55     56.30 o 
  16   8   3     1436.28     1592.77     75.51 o 
  18   8   3      327.19      323.53     71.29 o 
 -19   9   3      112.16       62.35     55.11 o 
 -17   9   3        3.74        0.00     45.63 o 
 -15   9   3       90.47       69.12     49.52 o 
 -13   9   3      347.26      379.66     44.62 o 
 -11   9   3     1400.15     1367.95     53.71 o 
  -9   9   3      439.73      520.52     39.85 o 
  -7   9   3      573.22      754.18     43.37 o 
  -5   9   3      635.80      498.12     36.90 o 
  -3   9   3      997.29      938.09     47.33 o 
  -1   9   3      308.22      296.67     25.43 o 
   1   9   3      271.84      269.28     28.20 o 
   3   9   3     1340.31     1265.83     46.86 o 
   5   9   3      356.99      338.89     35.75 o 
   7   9   3       46.21       51.66     36.11 o 
   9   9   3     1118.20      972.38     81.49 o 
  11   9   3       33.54       84.76     41.70 o 
  13   9   3        0.06        0.00     39.61 o 
  15   9   3        0.65       80.15     45.21 o 
  17   9   3       31.69      139.36     50.51 o 
 -18  10   3        0.02        0.00     50.91 o 
 -16  10   3        3.69        0.00     48.08 o 
 -14  10   3      196.99      220.48     53.50 o 
 -12  10   3     2331.69     2070.29     73.46 o 
 -10  10   3     3759.88     3864.61     83.11 o 
  -8  10   3      439.78      513.69     40.96 o 
  -6  10   3      514.35      455.48     39.07 o 
  -4  10   3      193.95      129.39     31.23 o 
  -2  10   3      308.31      240.59     33.14 o 
   0  10   3     1263.49     1482.11     48.87 o 
   2  10   3     2590.36     2548.66     62.47 o 
   4  10   3     3959.46     3708.44     75.31 o 
   6  10   3     1229.93     1251.94     50.01 o 
   8  10   3       12.58      128.90     40.46 o 
  10  10   3       10.17       39.53     37.25 o 
  12  10   3       38.02       37.97     38.51 o 
  14  10   3      600.12      720.29     55.66 o 
  16  10   3      140.31      224.63     48.41 o 
 -15  11   3      354.28      343.90     77.14 o 
 -13  11   3      742.78      725.84     65.05 o 
 -11  11   3        0.48        0.00     48.09 o 
  -9  11   3      113.83       20.92     33.02 o 
  -7  11   3     1944.11     1719.87     59.21 o 
  -5  11   3     6903.35     6418.33    131.68 o 
  -3  11   3     2610.78     2543.79     96.63 o 
  -1  11   3     4838.84     4939.08    115.12 o 
   1  11   3      475.70      420.26     38.62 o 
   3  11   3      152.34      219.96     44.63 o 
   5  11   3     1268.24     1160.28     51.28 o 
   7  11   3      881.18      850.16     53.62 o 
   9  11   3      121.68      169.20     40.84 o 
  11  11   3      391.67      469.37     48.10 o 
  13  11   3      751.49      902.43     59.71 o 
  15  11   3       51.42      175.95     45.39 o 
 -14  12   3      128.93      180.05     54.96 o 
 -12  12   3      394.38      451.28     60.10 o 
 -10  12   3      457.46      475.65     58.96 o 
  -8  12   3      326.66      252.63     39.07 o 
  -6  12   3      276.73      205.47     41.63 o 
  -4  12   3     1081.19     1155.42     51.98 o 
  -2  12   3      484.92      376.07     53.98 o 
   0  12   3      242.21      143.24     48.77 o 
   2  12   3     1187.69      953.06     57.90 o 
   4  12   3     1562.24     1648.83     63.84 o 
   6  12   3      892.60     1055.29     57.92 o 
   8  12   3      493.93      482.76     68.02 o 
  10  12   3        5.55       33.82     49.20 o 
  12  12   3        7.46       32.76     63.44 o 
  14  12   3      266.18      318.07     49.97 o 
 -11  13   3        0.26       58.23     49.10 o 
  -9  13   3       17.55       59.71     48.70 o 
  -7  13   3       95.88       92.99     35.51 o 
  -5  13   3        5.81       23.19     38.57 o 
  -3  13   3        4.54       48.42     46.37 o 
  -1  13   3      120.74      188.72     50.13 o 
   1  13   3      106.71      188.11     46.05 o 
   3  13   3       50.02       63.27     54.57 o 
   5  13   3        2.11       14.80     36.64 o 
   7  13   3      115.99      164.46     42.72 o 
   9  13   3      258.79      233.99     55.20 o 
  11  13   3        9.28       45.24     40.94 o 
 -10  14   3      196.31      142.32     54.75 o 
  -8  14   3      129.61       78.73     69.17 o 
  -6  14   3       28.63      124.72     70.79 o 
  -4  14   3       14.88      126.64     47.70 o 
  -2  14   3        3.93      102.97     48.57 o 
   0  14   3        1.04       39.52     46.26 o 
   2  14   3       69.06       62.38     50.19 o 
   4  14   3      342.97      467.12     64.34 o 
   6  14   3       90.66       57.57     53.89 o 
   8  14   3        0.39       57.73     40.68 o 
  -5  15   3      599.30      671.23    105.29 o 
  -3  15   3      411.27      527.67     81.86 o 
  -1  15   3       99.68      116.13     49.44 o 
   1  15   3      209.01      248.44     68.31 o 
   3  15   3       44.64       32.69     51.55 o 
   5  15   3       57.92      183.13    113.47 o 
 -22   0   4      159.88       92.23     94.81 o 
 -20   0   4      830.14      727.15     58.33 o 
 -18   0   4        8.43        0.00     39.10 o 
 -16   0   4      333.74      276.62     38.87 o 
 -14   0   4    17706.67    16634.82    213.51 o 
 -12   0   4    13434.03    13800.79    177.16 o 
 -10   0   4     1889.94     1927.58     51.84 o 
  -8   0   4     7372.74     6770.15     94.12 o 
  -6   0   4     1926.86     2854.44     49.86 o 
  -4   0   4   236110.28   259815.80   2119.60 o 
  -2   0   4    45469.98    48011.27   1142.94 o 
   0   0   4   101134.32   112847.25   1776.48 o 
   2   0   4     5408.73     4257.35     65.17 o 
   4   0   4    19733.58    21480.10    214.10 o 
   6   0   4     1243.33     1959.28     47.54 o 
   8   0   4     3225.87     4673.94    128.30 o 
  10   0   4      902.36     1008.85     47.69 o 
  12   0   4     1066.39      965.06     51.01 o 
  14   0   4     1614.66     1686.23     66.57 o 
  16   0   4      560.41      624.11     53.47 o 
  18   0   4      731.97      670.82     66.64 o 
  20   0   4        7.16        0.00     50.05 o 
 -23   1   4      210.62      414.60    112.05 o 
 -21   1   4      867.08      905.25     57.41 o 
 -19   1   4     2766.92     2569.55     69.53 o 
 -17   1   4     1076.94     1132.74     62.64 o 
 -15   1   4        4.54        0.00     24.48 o 
 -13   1   4     4096.65     3615.70     57.51 o 
 -11   1   4     1497.86     1390.31     34.29 o 
  -9   1   4     5127.73     5809.03     63.66 o 
  -7   1   4    18820.34    19144.81    143.04 o 
  -5   1   4    98033.91   104011.28    573.60 o 
  -3   1   4    41211.39    48282.34    381.60 o 
  -1   1   4     8735.61     9761.47     80.71 o 
   1   1   4    33126.59    33560.08    239.48 o 
   3   1   4    71674.32    80987.53    559.48 o 
   5   1   4     6071.79     6485.65     61.70 o 
   7   1   4    15997.51    16647.86    131.93 o 
   9   1   4      876.02     1367.12     34.29 o 
  11   1   4     2593.31     2536.98     48.26 o 
  13   1   4     1435.67     1201.04     40.74 o 
  15   1   4      361.58      375.92     32.83 o 
  17   1   4     1936.01     1808.34     57.66 o 
  19   1   4     1228.72     1163.31     76.11 o 
  21   1   4      366.59      460.63     71.43 o 
 -22   2   4       12.50       55.01    114.58 o 
 -20   2   4       64.26      151.91     46.98 o 
 -18   2   4      450.59      516.19     42.87 o 
 -16   2   4       96.68       49.36     27.84 o 
 -14   2   4        0.77       39.51     36.70 o 
 -12   2   4      295.34      256.98     30.68 o 
 -10   2   4     2158.95     2179.31     41.91 o 
  -8   2   4    10205.28    11811.32    102.47 o 
  -6   2   4      721.05     1142.72     64.96 o 
  -4   2   4     1195.20     1407.98     28.53 o 
  -2   2   4    19118.74    20361.60    133.88 o 
   0   2   4    18307.32    22000.79    152.06 o 
   2   2   4     2044.12     1388.70     55.52 o 
   4   2   4     5967.41     7550.51     75.62 o 
   6   2   4      513.70      386.94     27.82 o 
   8   2   4       40.93       65.28     24.83 o 
  10   2   4      609.78      486.56     26.97 o 
  12   2   4      686.98      779.52     34.98 o 
  14   2   4        0.41        0.00     29.17 o 
  16   2   4     1721.76     1694.53     62.74 o 
  18   2   4      359.69      314.72     46.79 o 
  20   2   4        0.19       28.70     46.25 o 
  22   2   4       19.64        0.00     48.21 o 
 -23   3   4      104.19      218.32     83.23 o 
 -21   3   4      261.35      340.57     50.86 o 
 -19   3   4      901.53      966.31     57.19 o 
 -17   3   4       41.35      162.21     36.97 o 
 -15   3   4     2446.26     2409.65     55.52 o 
 -13   3   4     7752.35     7156.20    107.03 o 
 -11   3   4     1205.58     1119.87     34.02 o 
  -9   3   4     4450.97     4901.44     60.67 o 
  -7   3   4     7138.75     7624.94     70.66 o 
  -5   3   4    18179.89    18600.34    131.21 o 
  -3   3   4       75.63      152.26     28.03 o 
  -1   3   4     3592.21     4860.12     60.39 o 
   1   3   4     6733.14     8533.96     73.94 o 
   3   3   4      123.60      181.97     15.94 o 
   5   3   4     2074.73     2116.66     31.73 o 
   7   3   4      100.47        0.00     16.30 o 
   9   3   4      357.64      463.08     33.73 o 
  11   3   4      277.60      343.18     29.21 o 
  13   3   4      861.80      827.14     49.73 o 
  15   3   4      900.66      733.00     52.05 o 
  17   3   4      511.39      463.38     49.03 o 
  19   3   4      874.29      908.38     59.38 o 
  21   3   4      405.67      391.05     57.44 o 
 -22   4   4      388.67      492.45     58.73 o 
 -20   4   4        2.88        4.60     43.99 o 
 -18   4   4      909.42      761.19     54.00 o 
 -16   4   4     3256.74     3217.05    102.12 o 
 -14   4   4    15282.59    14696.57    160.58 o 
 -12   4   4     3394.34     3877.83     73.56 o 
 -10   4   4       73.70       89.16     51.52 o 
  -8   4   4      372.67      541.93     24.68 o 
  -6   4   4     2062.28     1938.47     33.32 o 
  -4   4   4     9228.13     9610.75     81.03 o 
  -2   4   4    15668.69    16074.74    117.66 o 
   0   4   4      140.19       61.26     22.87 o 
   2   4   4     4980.01     4817.07     53.72 o 
   4   4   4     8622.67     8592.54     78.17 o 
   6   4   4    18966.92    19696.18    151.72 o 
   8   4   4       58.06      117.21     18.93 o 
  10   4   4     3051.27     2466.56     44.09 o 
  12   4   4     8223.67     7924.53    125.37 o 
  14   4   4      497.03      562.93     64.69 o 
  16   4   4     2957.00     2686.91    109.23 o 
  18   4   4      194.77      152.94     45.43 o 
  20   4   4      145.17      168.56     48.73 o 
 -21   5   4      740.70      766.84     93.81 o 
 -19   5   4      650.67      712.73     62.45 o 
 -17   5   4      338.17      383.21     43.91 o 
 -15   5   4      173.10      232.11     38.03 o 
 -13   5   4     2462.72     2381.61     57.69 o 
 -11   5   4     3976.26     3756.65     65.85 o 
  -9   5   4    12223.14    10839.82    113.00 o 
  -7   5   4     2728.23     2337.25     46.75 o 
  -5   5   4      514.28      516.14     21.27 o 
  -3   5   4    27121.03    27197.56    174.20 o 
  -1   5   4     1638.71     1615.45     33.67 o 
   1   5   4    22390.70    22589.75    171.70 o 
   3   5   4    10115.69    11345.02    101.05 o 
   5   5   4    13651.21    15111.39    144.38 o 
   7   5   4    11799.72     9471.86    106.59 o 
   9   5   4     5525.10     5396.30     78.30 o 
  11   5   4      166.70      120.31     38.09 o 
  13   5   4     2397.61     2170.71     73.53 o 
  15   5   4      284.33      258.58     45.79 o 
  17   5   4     1307.59     1370.32     68.54 o 
  19   5   4      356.75      369.26     52.92 o 
  21   5   4      174.59      123.96     52.06 o 
 -20   6   4       18.15       73.32     53.51 o 
 -18   6   4       85.48      127.41     63.57 o 
 -16   6   4      826.27      746.99     48.80 o 
 -14   6   4      407.88      489.58     37.02 o 
 -12   6   4     3990.40     3598.94    119.88 o 
 -10   6   4     3839.62     3887.69     68.13 o 
  -8   6   4    11337.91    11683.51    121.92 o 
  -6   6   4     6862.27     6715.82     84.14 o 
  -4   6   4     1480.26     1618.10     35.83 o 
  -2   6   4      136.82      154.32     30.71 o 
   0   6   4     4934.95     5405.60     67.31 o 
   2   6   4     5772.87     6137.74     71.50 o 
   4   6   4      948.92     1044.45     38.71 o 
   6   6   4      107.09      131.46     43.06 o 
   8   6   4       27.31        0.70     40.56 o 
  10   6   4     4277.78     3776.22    134.49 o 
  12   6   4     2748.98     2463.08     76.33 o 
  14   6   4      925.14      773.49     67.80 o 
  16   6   4      294.32      408.85     51.00 o 
  18   6   4        5.50       91.48     48.39 o 
  20   6   4       84.73      117.01     55.36 o 
 -21   7   4       34.38        0.00     48.89 o 
 -19   7   4       25.95       86.79     49.31 o 
 -17   7   4      248.16      285.13     51.52 o 
 -15   7   4       34.34       97.52     46.36 o 
 -13   7   4       17.42       41.18     34.34 o 
 -11   7   4      831.42      769.71     41.21 o 
  -9   7   4      146.44      108.99     34.75 o 
  -7   7   4     3003.27     3314.47     63.78 o 
  -5   7   4    21215.57    22341.19    170.77 o 
  -3   7   4     3207.12     3180.07     45.61 o 
  -1   7   4      110.42      133.42     26.85 o 
   1   7   4     5864.26     6736.02     81.15 o 
   3   7   4      856.94      836.25     32.81 o 
   5   7   4        4.25       33.73     26.80 o 
   7   7   4      210.65      225.43     31.25 o 
   9   7   4      781.92      742.09     51.63 o 
  11   7   4        0.43        6.72     50.76 o 
  13   7   4       31.73        0.00     44.66 o 
  15   7   4       36.25       51.40     59.34 o 
  17   7   4       11.06        0.00     45.30 o 
  19   7   4       36.93       69.05     57.60 o 
 -20   8   4        1.07        0.00     68.05 o 
 -18   8   4      803.36      745.24     67.45 o 
 -16   8   4     1205.64     1098.72    108.16 o 
 -14   8   4     4938.31     4703.99    117.57 o 
 -12   8   4     4374.21     3998.86     78.74 o 
 -10   8   4     1284.18     1222.42     48.47 o 
  -8   8   4       52.18       14.16     29.94 o 
  -6   8   4     2424.14     2279.84     56.13 o 
  -4   8   4     5561.89     6655.22     77.54 o 
  -2   8   4     8623.54     7547.79     77.56 o 
   0   8   4     8285.46     7459.84     83.73 o 
   2   8   4      589.96      823.74     33.26 o 
   4   8   4      106.17       24.52     29.43 o 
   6   8   4      460.81      462.46     42.02 o 
   8   8   4       12.91       15.66     33.90 o 
  10   8   4       52.94      104.64     38.61 o 
  12   8   4     3693.43     3691.59     97.63 o 
  14   8   4     1525.47     1413.72     80.99 o 
  16   8   4      211.40      231.06     49.96 o 
  18   8   4       27.63        0.00     46.89 o 
 -19   9   4      195.86       70.73     54.76 o 
 -17   9   4       68.66       91.21     48.63 o 
 -15   9   4       19.78        0.00     46.74 o 
 -13   9   4      506.51      498.21     56.66 o 
 -11   9   4     1965.95     1919.03     60.28 o 
  -9   9   4     4585.33     4532.95     83.39 o 
  -7   9   4     1178.09     1062.89     45.92 o 
  -5   9   4      447.47      311.37     33.37 o 
  -3   9   4     2328.14     1966.87     53.58 o 
  -1   9   4        9.58        0.00     21.80 o 
   1   9   4     3049.78     2422.30     50.60 o 
   3   9   4      623.67      684.01     39.25 o 
   5   9   4     2148.26     2695.09     68.15 o 
   7   9   4     1908.17     2057.28     71.65 o 
   9   9   4     2126.80     2102.41     74.60 o 
  11   9   4     1416.75     1344.08     76.76 o 
  13   9   4       55.54       66.57     43.52 o 
  15   9   4      194.08      258.55     51.31 o 
  17   9   4        2.41       58.12     59.84 o 
 -18  10   4       45.02       93.61     55.24 o 
 -16  10   4      146.57      137.00     53.13 o 
 -14  10   4      883.02      999.09     71.21 o 
 -12  10   4     2642.70     2562.25     93.63 o 
 -10  10   4     4423.73     4430.59    109.22 o 
  -8  10   4      348.62      319.90     46.72 o 
  -6  10   4        0.34       10.66     31.00 o 
  -4  10   4     1659.38     1543.04     52.45 o 
  -2  10   4     4247.55     4125.86     82.35 o 
   0  10   4     1617.48     1536.50     49.90 o 
   2  10   4       32.58       73.86     30.81 o 
   4  10   4       46.32       63.66     31.43 o 
   6  10   4      199.84      268.64     39.46 o 
   8  10   4     2788.60     2876.09     80.11 o 
  10  10   4     2315.14     2133.73    103.88 o 
  12  10   4      714.63      585.47     54.34 o 
  14  10   4      250.41      257.84     50.23 o 
  16  10   4      192.40      222.46     50.29 o 
 -15  11   4        0.28       20.95     50.25 o 
 -13  11   4       23.75      128.77     50.49 o 
 -11  11   4      455.06      386.98     55.95 o 
  -9  11   4      406.08      294.96     39.07 o 
  -7  11   4      457.42      441.76     41.95 o 
  -5  11   4     1320.52     1257.60     59.17 o 
  -3  11   4      179.66      257.87     38.35 o 
  -1  11   4      126.53      113.53     44.72 o 
   1  11   4     1398.59     1401.78     52.43 o 
   3  11   4     2824.31     2599.88    109.27 o 
   5  11   4      998.94      954.24     53.65 o 
   7  11   4       17.97       71.44     41.99 o 
   9  11   4       95.51       65.84     38.56 o 
  11  11   4      182.40      146.51     42.40 o 
  13  11   4       82.41      138.99     49.76 o 
  15  11   4        0.53       67.37     46.19 o 
 -14  12   4      258.29      266.78     57.95 o 
 -12  12   4      517.43      614.24     76.26 o 
 -10  12   4      184.54      242.41     53.03 o 
  -8  12   4       20.93       96.60     50.37 o 
  -6  12   4       58.14       77.70     46.56 o 
  -4  12   4      806.85      825.79     49.96 o 
  -2  12   4     2491.44     2433.55     88.89 o 
   0  12   4     2568.60     2495.09     89.70 o 
   2  12   4     1719.79     1561.45     75.17 o 
   4  12   4      622.00      581.61     47.65 o 
   6  12   4       95.84      126.95     39.87 o 
   8  12   4       20.34       10.75     38.62 o 
  10  12   4       76.10       45.51     40.98 o 
  12  12   4      173.01      136.56     44.36 o 
  14  12   4       62.34       45.77     77.61 o 
 -13  13   4      138.71       51.72    201.70 o 
 -11  13   4      207.18      256.40     56.01 o 
  -9  13   4      340.62      313.11     69.67 o 
  -7  13   4      332.92      346.89     40.28 o 
  -5  13   4      630.65      590.33     55.86 o 
  -3  13   4      210.86      280.62     51.29 o 
  -1  13   4        2.04        0.00     43.79 o 
   1  13   4       67.95      143.14     66.45 o 
   3  13   4      127.25      162.39     53.50 o 
   5  13   4      379.93      269.18     42.74 o 
   7  13   4      266.83      256.88     54.74 o 
   9  13   4      306.29      363.63     49.32 o 
  11  13   4      237.78      258.44     78.48 o 
 -10  14   4       62.78      147.64     70.54 o 
  -8  14   4       12.14        1.37     66.85 o 
  -6  14   4       62.99       58.33     44.89 o 
  -4  14   4      769.33      718.88     70.54 o 
  -2  14   4      354.79      423.75     56.68 o 
   0  14   4      102.04      182.52     51.53 o 
   2  14   4      159.21      170.01     51.95 o 
   4  14   4      239.80      294.98     61.26 o 
   6  14   4       16.04       75.47     54.23 o 
   8  14   4        2.75       19.77     43.24 o 
  -5  15   4      136.90      186.92     54.99 o 
  -3  15   4        0.97       56.81     59.57 o 
  -1  15   4       17.61      160.50     53.10 o 
   1  15   4        3.07        0.00     60.19 o 
   3  15   4       17.64       50.55     52.91 o 
 -23   1   5      103.95      164.63     89.64 o 
 -21   1   5      145.08      199.07     51.20 o 
 -19   1   5       70.84       89.66     31.09 o 
 -17   1   5     1784.22     1820.74     55.39 o 
 -15   1   5      573.14      547.74     34.18 o 
 -13   1   5     2655.58     2634.29     54.48 o 
 -11   1   5     1528.31     1461.13     38.24 o 
  -9   1   5    20057.93    21365.64    163.75 o 
  -7   1   5    24025.12    25317.17    159.12 o 
  -5   1   5       23.29       96.98     17.60 o 
  -3   1   5    19310.57    21391.72    166.15 o 
  -1   1   5     6662.58     7419.17     67.14 o 
   1   1   5    29880.63    34783.23    250.03 o 
   3   1   5      224.99      275.29     31.49 o 
   5   1   5    90885.66   107691.43    983.41 o 
   7   1   5     6048.60     5446.66     68.54 o 
   9   1   5     2717.82     3993.39     62.53 o 
  11   1   5      673.31      515.64     34.03 o 
  13   1   5     8396.53     8761.54    101.92 o 
  15   1   5     3496.20     2960.95     61.84 o 
  17   1   5     1278.36     1195.64     55.97 o 
  19   1   5      431.90      458.59     96.51 o 
  21   1   5       41.92        0.00     74.11 o 
 -22   2   5       44.84       81.76    105.38 o 
 -20   2   5      402.19      590.45     57.15 o 
 -18   2   5     3505.42     3380.46     77.28 o 
 -16   2   5      548.25      548.78     34.78 o 
 -14   2   5      531.57      449.79     34.51 o 
 -12   2   5     1249.20     1099.14     43.97 o 
 -10   2   5    17443.94    21224.11    168.01 o 
  -8   2   5       45.45       54.09     24.17 o 
  -6   2   5     4340.14     4483.85     42.98 o 
  -4   2   5     4444.13     4786.89     45.94 o 
  -2   2   5     3000.95     4324.16     44.48 o 
   0   2   5    85315.74    97670.23    615.57 o 
   2   2   5     3512.98     3971.90    101.20 o 
   4   2   5     6232.96     8834.62     86.30 o 
   6   2   5     5880.57     7682.66     73.04 o 
   8   2   5      388.23      616.69     25.44 o 
  10   2   5      847.93      621.49     28.52 o 
  12   2   5     9058.00     8553.79     97.25 o 
  14   2   5      363.57      356.94     35.94 o 
  16   2   5      183.46      220.39     35.28 o 
  18   2   5      490.32      521.03     56.10 o 
  20   2   5      312.32      346.02     55.01 o 
  22   2   5      192.75      236.95     71.11 o 
 -23   3   5      503.10      537.86     78.01 o 
 -21   3   5      651.08      763.40     59.34 o 
 -19   3   5      184.03      291.13     41.30 o 
 -17   3   5     2120.70     1916.75     59.09 o 
 -15   3   5     3438.99     3322.99     62.69 o 
 -13   3   5    13653.66    13944.28    133.18 o 
 -11   3   5    10228.72     8953.01     93.66 o 
  -9   3   5     6854.05     7064.13     71.84 o 
  -7   3   5     6749.21     6368.34     66.46 o 
  -5   3   5      297.92      385.40     23.12 o 
  -3   3   5    77493.76    82731.59    534.44 o 
  -1   3   5    11255.96    12189.32    439.21 o 
   1   3   5    31380.41    30123.37    207.88 o 
   3   3   5     2725.59     2706.05     42.35 o 
   5   3   5     1414.02     1538.02     27.12 o 
   7   3   5      200.36      265.70     22.71 o 
   9   3   5       73.10        0.00     37.58 o 
  11   3   5      185.15      244.57     25.72 o 
  13   3   5      116.16       95.28     37.02 o 
  15   3   5      892.17      848.85     54.34 o 
  17   3   5     4522.54     4628.50    179.65 o 
  19   3   5      530.68      528.89     66.81 o 
  21   3   5      146.77      182.25     53.88 o 
 -22   4   5       10.91      217.67     50.35 o 
 -20   4   5       22.06        0.00     52.50 o 
 -18   4   5        5.89       51.16     39.94 o 
 -16   4   5        1.30       67.63     32.74 o 
 -14   4   5     2703.12     2396.81     60.53 o 
 -12   4   5     4176.39     3871.73     61.20 o 
 -10   4   5     2004.14     1944.93     39.37 o 
  -8   4   5     1028.02     1103.93     31.33 o 
  -6   4   5     2083.02     2016.81     45.77 o 
  -4   4   5     6664.48     6194.34     61.01 o 
  -2   4   5    18934.61    19965.52    153.41 o 
   0   4   5    18359.46    18126.33    139.36 o 
   2   4   5    39227.31    41358.11    282.22 o 
   4   4   5     5354.16     4683.64     52.88 o 
   6   4   5     4626.99     5108.23     73.11 o 
   8   4   5      301.24      282.39     25.01 o 
  10   4   5     1221.97     1230.75     33.65 o 
  12   4   5     4721.82     3989.63     89.39 o 
  14   4   5      340.94      335.56     47.40 o 
  16   4   5       66.54      173.73     44.75 o 
  18   4   5       35.92       62.13     51.13 o 
  20   4   5        0.42       48.98     45.28 o 
 -21   5   5       67.77      149.99     73.03 o 
 -19   5   5      142.64       68.39     45.18 o 
 -17   5   5       13.45       34.99     37.29 o 
 -15   5   5       17.34       68.79     31.91 o 
 -13   5   5     4325.87     4752.02     77.99 o 
 -11   5   5     5300.68     4812.42     96.01 o 
  -9   5   5     2211.25     2271.36     41.88 o 
  -7   5   5     1575.32     1728.90     38.60 o 
  -5   5   5      728.70      746.44     25.74 o 
  -3   5   5     3593.02     3214.48     39.91 o 
  -1   5   5     5599.17     4974.39     85.38 o 
   1   5   5     9100.85     8990.74     86.83 o 
   3   5   5     3194.86     3632.43     49.93 o 
   5   5   5      343.50      452.29     46.69 o 
   7   5   5      278.68      471.98     28.15 o 
   9   5   5     4385.42     4295.71     68.40 o 
  11   5   5      667.75      544.26     47.88 o 
  13   5   5     1068.82     1014.37     60.09 o 
  15   5   5      949.29     1118.19     61.31 o 
  17   5   5     1321.77     1218.69     67.24 o 
  19   5   5      360.37      388.00     69.79 o 
  21   5   5        7.62        0.00     46.26 o 
 -20   6   5      845.64      894.41     67.24 o 
 -18   6   5      666.96      732.52     93.02 o 
 -16   6   5      257.92      240.47     41.54 o 
 -14   6   5     1199.73     1195.63     49.97 o 
 -12   6   5       59.25       63.70     38.42 o 
 -10   6   5        1.25        7.70     32.13 o 
  -8   6   5      856.44      725.71     45.16 o 
  -6   6   5     2756.06     2283.91     39.48 o 
  -4   6   5      771.76      894.75     30.21 o 
  -2   6   5    26465.72    28162.75    184.82 o 
   0   6   5     4886.65     4752.48     63.05 o 
   2   6   5    11347.88    11937.85    110.40 o 
   4   6   5     1180.21     1205.08     33.42 o 
   6   6   5     2285.30     2521.99     52.74 o 
   8   6   5      681.00      769.73     34.23 o 
  10   6   5     2590.29     2405.91     71.83 o 
  12   6   5       13.76        0.00     38.00 o 
  14   6   5       26.88       32.49     41.87 o 
  16   6   5      169.41      211.74     48.18 o 
  18   6   5       79.92       34.04     83.98 o 
  20   6   5      121.78       84.91     52.38 o 
 -21   7   5      269.44      318.41     60.02 o 
 -19   7   5      110.68      145.91     51.24 o 
 -17   7   5       80.18       86.28     48.36 o 
 -15   7   5      845.08      877.51     52.25 o 
 -13   7   5      796.56      625.38     38.92 o 
 -11   7   5     3882.51     3744.11     75.85 o 
  -9   7   5     6051.69     5982.08     87.60 o 
  -7   7   5       15.28        1.88     33.00 o 
  -5   7   5     3547.67     3402.88     51.72 o 
  -3   7   5      396.09      337.80     33.21 o 
  -1   7   5       36.71        0.00     33.81 o 
   1   7   5     7793.92     7225.23     84.94 o 
   3   7   5    27193.09    27949.22    217.19 o 
   5   7   5     3282.39     3188.58     64.80 o 
   7   7   5     1454.59     1161.18     42.49 o 
   9   7   5      489.44      403.47     43.89 o 
  11   7   5      191.66      158.47     40.25 o 
  13   7   5      285.42      340.60     46.75 o 
  15   7   5     1373.73     1384.93     69.53 o 
  17   7   5     1229.12     1100.99     68.91 o 
  19   7   5      133.89      211.20     54.11 o 
 -20   8   5       17.61       13.85     52.03 o 
 -18   8   5      388.02      394.63     57.68 o 
 -16   8   5      686.21      495.39     57.15 o 
 -14   8   5      554.33      574.96     61.37 o 
 -12   8   5       76.53      130.45     33.08 o 
 -10   8   5      644.07      521.45     38.55 o 
  -8   8   5      336.84      346.21     33.55 o 
  -6   8   5     1139.75     1471.04     47.80 o 
  -4   8   5      787.66      750.08     30.59 o 
  -2   8   5     2112.35     2117.07     43.22 o 
   0   8   5     5037.76     4543.84     63.87 o 
   2   8   5      517.02      422.12     29.87 o 
   4   8   5     2699.34     2491.72     61.60 o 
   6   8   5      122.87      128.59     32.77 o 
   8   8   5      358.51      298.78     42.58 o 
  10   8   5       10.01       82.42     40.37 o 
  12   8   5      492.89      557.83     54.01 o 
  14   8   5      299.73      339.06     48.61 o 
  16   8   5       21.57       61.58     52.36 o 
  18   8   5       70.19       61.63     53.99 o 
 -19   9   5       30.85        0.00     63.57 o 
 -17   9   5      255.15      245.86     71.66 o 
 -15   9   5        2.88       45.43     49.01 o 
 -13   9   5      746.30      846.63     54.54 o 
 -11   9   5       33.36       34.99     32.83 o 
  -9   9   5      495.95      483.39     50.88 o 
  -7   9   5     2259.64     1937.03     56.55 o 
  -5   9   5       15.55       32.70     27.77 o 
  -3   9   5     2284.05     2133.92     46.65 o 
  -1   9   5     2460.57     2358.57     50.05 o 
   1   9   5       74.33       84.22     25.48 o 
   3   9   5     2032.48     1845.34     54.17 o 
   5   9   5     1465.02     1429.10     53.58 o 
   7   9   5     2188.97     2103.81     82.48 o 
   9   9   5      233.31      229.95     42.89 o 
  11   9   5     1389.95     1447.58     69.17 o 
  13   9   5        0.39      128.18     45.04 o 
  15   9   5       84.07       67.84     45.24 o 
  17   9   5       86.63       96.31     58.16 o 
 -18  10   5      125.29      105.78     64.57 o 
 -16  10   5       89.82       95.10     55.61 o 
 -14  10   5      888.28      994.62     70.19 o 
 -12  10   5        7.17       83.35     41.69 o 
 -10  10   5      692.84      717.09     48.40 o 
  -8  10   5     2329.76     2265.83     63.26 o 
  -6  10   5     4936.24     4662.98     84.68 o 
  -4  10   5     2531.81     2513.69     63.38 o 
  -2  10   5      437.53      468.66     49.56 o 
   0  10   5      155.28      234.65     32.08 o 
   2  10   5      508.74      461.90     37.37 o 
   4  10   5       96.12       59.56     36.09 o 
   6  10   5       10.55        0.00     33.98 o 
   8  10   5      420.40      468.61     49.53 o 
  10  10   5      467.54      545.55     52.64 o 
  12  10   5     1474.57     1400.43     70.92 o 
  14  10   5       43.13       48.46     43.24 o 
  16  10   5       20.14       21.37     55.49 o 
 -15  11   5       97.59      155.26     61.09 o 
 -13  11   5     1433.01     1502.40     87.96 o 
 -11  11   5      529.64      542.73     59.55 o 
  -9  11   5       14.62       21.59     33.41 o 
  -7  11   5       75.81       70.58     61.03 o 
  -5  11   5      619.49      681.96     44.13 o 
  -3  11   5      223.24      366.80     50.67 o 
  -1  11   5      108.35       40.92     42.26 o 
   1  11   5     4934.27     5015.02     88.15 o 
   3  11   5     7531.38     7274.36    108.83 o 
   5  11   5     3216.12     3111.90     82.35 o 
   7  11   5     1110.89     1071.71     56.94 o 
   9  11   5      389.24      345.68     45.34 o 
  11  11   5       22.29       60.52     40.48 o 
  13  11   5      300.11      332.86     48.43 o 
  15  11   5      236.47      262.54     47.63 o 
 -14  12   5      315.99      273.27     56.87 o 
 -12  12   5      142.72      162.10     52.82 o 
 -10  12   5       42.71       17.94     47.30 o 
  -8  12   5      474.64      541.21     43.43 o 
  -6  12   5     1017.80     1193.34     53.60 o 
  -4  12   5      677.46      662.49     58.21 o 
  -2  12   5        9.23        1.75     44.16 o 
   0  12   5     1482.82     1413.42     72.57 o 
   2  12   5      361.84      374.40     53.13 o 
   4  12   5      237.35      226.50     41.70 o 
   6  12   5      256.40      271.68     43.04 o 
   8  12   5      575.55      613.79     58.71 o 
  10  12   5       43.33       56.08     40.64 o 
  12  12   5      167.03      208.12     46.83 o 
 -13  13   5       12.75      148.26    195.66 o 
 -11  13   5       72.75      100.19     53.34 o 
  -9  13   5       11.32        0.00     47.08 o 
  -7  13   5       21.38       58.47     34.22 o 
  -5  13   5      126.43      190.82     48.12 o 
  -3  13   5      520.77      543.58     57.33 o 
  -1  13   5       11.78       19.74     44.13 o 
   1  13   5        1.08       39.96     48.11 o 
   3  13   5       12.02       32.49     48.52 o 
   5  13   5       10.69       13.55     36.54 o 
   7  13   5      174.38      167.19     43.09 o 
   9  13   5       10.12       16.88     42.20 o 
  11  13   5        0.08       17.81     51.08 o 
 -10  14   5       66.53       23.71     50.92 o 
  -8  14   5      164.48      230.78     70.34 o 
  -6  14   5       59.80      129.34     60.33 o 
  -4  14   5        0.95       76.41     45.17 o 
  -2  14   5      141.75      122.29     47.91 o 
   0  14   5      107.91      185.43     48.63 o 
   2  14   5       38.63       79.64     49.60 o 
   4  14   5        0.80        0.00     49.02 o 
   6  14   5       51.90      106.18     58.20 o 
   8  14   5       19.51       83.15     44.79 o 
  -5  15   5        7.07      119.85     63.98 o 
  -3  15   5       60.34      153.64     49.22 o 
  -1  15   5       83.42       78.08     70.62 o 
   1  15   5      183.32      262.62    127.72 o 
   3  15   5      770.65      898.28    129.24 o 
 -22   0   6      675.07      536.13    118.95 o 
 -20   0   6     1172.84     1027.58     91.36 o 
 -18   0   6     1892.91     1910.94     92.13 o 
 -16   0   6      221.81      429.73     87.92 o 
 -14   0   6     4670.36     4319.10     92.73 o 
 -12   0   6      621.46      608.44     37.43 o 
 -10   0   6     4450.92     4328.89     81.55 o 
  -8   0   6    11574.62    11479.32    123.25 o 
  -6   0   6    39655.18    41666.36    344.91 o 
  -4   0   6    45673.43    45650.18   1001.71 o 
  -2   0   6    34368.00    41597.09    482.99 o 
   0   0   6     1629.34     3304.04     50.52 o 
   2   0   6    11454.28    10555.50    119.05 o 
   4   0   6     6618.02     4857.66     72.81 o 
   6   0   6    37108.95    33672.31    485.83 o 
   8   0   6    56932.59    62864.74    595.55 o 
  10   0   6      288.72      195.12     36.30 o 
  12   0   6       27.94       23.38     38.62 o 
  14   0   6     2130.64     2377.84     83.23 o 
  16   0   6     1835.05     1725.90     87.99 o 
  18   0   6     1984.40     1759.09     93.52 o 
  20   0   6     1385.59     1534.27    142.22 o 
  22   0   6      307.03      292.20    125.84 o 
 -23   1   6       82.09       73.24    108.48 o 
 -21   1   6        6.40       76.48     38.90 o 
 -19   1   6       28.21       91.34     29.82 o 
 -17   1   6      880.12      811.07     38.77 o 
 -15   1   6     1487.62     1696.22     45.30 o 
 -13   1   6     2613.43     2645.50     50.10 o 
 -11   1   6     1750.96     1404.61     33.31 o 
  -9   1   6     1187.37     1234.29     30.30 o 
  -7   1   6     7383.60     7311.83     64.91 o 
  -5   1   6    25561.49    29109.73    190.62 o 
  -3   1   6       61.36      171.92     31.34 o 
  -1   1   6     8918.56     7674.61     62.76 o 
   1   1   6      362.08      570.27     60.37 o 
   3   1   6    16660.75    12708.12    110.10 o 
   5   1   6    25157.47    26538.90    207.10 o 
   7   1   6     8082.37    11114.50    111.27 o 
   9   1   6     7505.74     6869.09     77.24 o 
  11   1   6     3479.34     3163.28     55.47 o 
  13   1   6      714.03      807.94     38.48 o 
  15   1   6      166.49      231.57     35.28 o 
  17   1   6     1134.46      912.56     52.53 o 
  19   1   6       86.88       51.28     48.06 o 
  21   1   6        4.43       57.98     50.46 o 
 -22   2   6       75.25       78.63     67.81 o 
 -20   2   6      375.21      419.51     53.33 o 
 -18   2   6      736.97      780.54     44.05 o 
 -16   2   6       14.90        0.00     25.36 o 
 -14   2   6      161.70      157.87     28.97 o 
 -12   2   6      237.84      336.39     27.86 o 
 -10   2   6        0.61       44.38     22.64 o 
  -8   2   6      525.14      710.24     34.84 o 
  -6   2   6     9158.54     8126.48     63.74 o 
  -4   2   6    14714.02    16609.81    129.56 o 
  -2   2   6    89955.36   102433.44    799.45 o 
   0   2   6    68745.52    77193.49    491.83 o 
   2   2   6    28756.46    29804.51    224.61 o 
   4   2   6    40887.53    46563.13    340.77 o 
   6   2   6     9163.72     7309.36     82.47 o 
   8   2   6    13743.03    14777.24    125.93 o 
  10   2   6      141.17      140.71     28.38 o 
  12   2   6      839.87      896.12     43.15 o 
  14   2   6       20.40       11.26     31.78 o 
  16   2   6       10.32       21.78     33.07 o 
  18   2   6      394.90      423.25     49.76 o 
  20   2   6       31.87       97.30     49.13 o 
 -23   3   6       81.15      148.18     89.00 o 
 -21   3   6       52.58      179.27     46.64 o 
 -19   3   6       63.40       81.08     42.66 o 
 -17   3   6       33.53       60.97     34.50 o 
 -15   3   6     3358.38     2985.21     56.74 o 
 -13   3   6     1927.47     1962.58     66.85 o 
 -11   3   6     1130.79     1149.08     34.34 o 
  -9   3   6     3462.67     3331.81     42.98 o 
  -7   3   6        0.20       25.76     18.96 o 
  -5   3   6     1101.77     1259.52     33.87 o 
  -3   3   6     8496.54    10870.65     85.95 o 
  -1   3   6    16089.56    17077.85    129.19 o 
   1   3   6     2579.79     2260.65     34.50 o 
   3   3   6    20315.09    23016.49    184.89 o 
   5   3   6     3493.23     2665.00     45.83 o 
   7   3   6     8260.38     8766.83    105.87 o 
   9   3   6     4902.96     4115.27     56.98 o 
  11   3   6     4071.88     3873.94     60.15 o 
  13   3   6      313.50      278.95     35.22 o 
  15   3   6      728.27      664.29     52.70 o 
  17   3   6      262.29      337.97     48.47 o 
  19   3   6      101.93       90.64     71.16 o 
  21   3   6       50.25      119.90     54.88 o 
 -22   4   6      656.26      716.10     61.61 o 
 -20   4   6      629.83      566.56     56.36 o 
 -18   4   6       59.47      108.48     45.78 o 
 -16   4   6      183.25      274.98     43.31 o 
 -14   4   6      365.12      409.97     33.18 o 
 -12   4   6     1171.83      979.95     33.93 o 
 -10   4   6     7473.18     7237.81     77.78 o 
  -8   4   6    31119.71    30328.41    210.15 o 
  -6   4   6    44017.36    46211.17    366.94 o 
  -4   4   6    19108.67    18442.20    134.59 o 
  -2   4   6    12948.89    14805.62    120.30 o 
   0   4   6       39.26       41.60     27.76 o 
   2   4   6     4006.46     4269.40     52.03 o 
   4   4   6     7593.43     7752.19     74.26 o 
   6   4   6    31538.82    30250.04    219.45 o 
   8   4   6    18120.29    17402.15    143.85 o 
  10   4   6      151.43      268.98     29.04 o 
  12   4   6      533.35      583.49     60.34 o 
  14   4   6      422.13      454.99     48.25 o 
  16   4   6      136.20      241.83     49.89 o 
  18   4   6     1375.06     1314.87     68.41 o 
  20   4   6      708.27      772.15     64.65 o 
 -21   5   6       77.34       32.92     47.31 o 
 -19   5   6       21.68        0.00     43.77 o 
 -17   5   6     1177.78      926.51     53.53 o 
 -15   5   6     7078.93     6882.73    135.65 o 
 -13   5   6     3467.08     3372.67     69.02 o 
 -11   5   6     1316.53     1150.37     56.66 o 
  -9   5   6     6078.04     5815.11     67.38 o 
  -7   5   6      520.46      612.82     27.45 o 
  -5   5   6     1825.23     1751.23     34.56 o 
  -3   5   6     3202.75     3166.65     77.01 o 
  -1   5   6    20107.72    20611.34    161.54 o 
   1   5   6     1027.59      864.31     29.49 o 
   3   5   6      213.38       68.69     20.40 o 
   5   5   6      125.48      109.40     32.63 o 
   7   5   6     2574.70     3204.76     45.15 o 
   9   5   6     2682.08     2850.76     72.02 o 
  11   5   6     6163.99     6068.31    111.21 o 
  13   5   6      195.11      149.73     44.91 o 
  15   5   6     1692.89     1572.29     69.28 o 
  17   5   6      637.97      526.92     78.88 o 
  19   5   6       17.37        0.00     52.58 o 
 -20   6   6      234.53      211.74     52.86 o 
 -18   6   6     1017.30     1196.20     69.24 o 
 -16   6   6     1006.56     1053.61     54.50 o 
 -14   6   6        0.21        9.84     36.25 o 
 -12   6   6       86.52       72.35     30.46 o 
 -10   6   6     1814.73     1721.67     49.34 o 
  -8   6   6     4355.23     4128.29     80.96 o 
  -6   6   6     4122.99     4046.77     54.22 o 
  -4   6   6    11857.15    13573.12    104.08 o 
  -2   6   6    14053.91    17039.43    145.11 o 
   0   6   6      116.86      277.73     25.21 o 
   2   6   6        8.08       21.29     22.50 o 
   4   6   6     1192.72      873.37     30.26 o 
   6   6   6      227.83      174.82     23.98 o 
   8   6   6      617.04      653.60     44.19 o 
  10   6   6     2740.14     2815.64     88.23 o 
  12   6   6      577.06      461.86     48.35 o 
  14   6   6        6.77        0.00     54.37 o 
  16   6   6        6.50      102.32     46.80 o 
  18   6   6       39.12        0.00     46.57 o 
  20   6   6       40.02       51.83     53.38 o 
 -21   7   6        2.25        0.00    106.62 o 
 -19   7   6       45.48       54.19     49.16 o 
 -17   7   6       72.56        6.09     45.39 o 
 -15   7   6      603.84      714.69     57.33 o 
 -13   7   6      899.91      802.67     47.57 o 
 -11   7   6       27.33       57.16     30.32 o 
  -9   7   6      445.13      403.63     35.56 o 
  -7   7   6      188.46      225.02     30.79 o 
  -5   7   6     2772.02     2818.32     48.01 o 
  -3   7   6       89.66       92.87     19.81 o 
  -1   7   6     1057.28     1591.62     50.63 o 
   1   7   6      845.81      868.87     61.49 o 
   3   7   6     2415.89     2416.45     52.30 o 
   5   7   6     1587.42     1579.56     48.28 o 
   7   7   6      365.40      426.57     66.29 o 
   9   7   6     1934.65     1664.78     64.44 o 
  11   7   6      618.68      479.62     48.09 o 
  13   7   6      198.09      211.37     46.50 o 
  15   7   6      159.34      242.80     50.36 o 
  17   7   6       21.73       43.26     73.53 o 
  19   7   6       16.56        9.58     46.90 o 
 -20   8   6      319.30      395.13     61.67 o 
 -18   8   6      176.49      234.20     54.87 o 
 -16   8   6        4.64       28.29     45.10 o 
 -14   8   6      941.63      969.45     54.09 o 
 -12   8   6      594.28      510.42     45.78 o 
 -10   8   6       94.44       65.00     31.36 o 
  -8   8   6     4511.99     4596.54     78.43 o 
  -6   8   6     6741.33     7155.85     96.81 o 
  -4   8   6     3845.88     4382.68     74.67 o 
  -2   8   6     1776.34     1613.56     40.56 o 
   0   8   6        0.60        0.00     22.67 o 
   2   8   6      166.30      106.84     26.58 o 
   4   8   6     1331.15     1412.46     49.95 o 
   6   8   6     4898.11     4426.83    117.36 o 
   8   8   6     1839.01     1748.61     71.79 o 
  10   8   6     3964.73     3867.47     97.12 o 
  12   8   6     1585.09     1838.36     85.77 o 
  14   8   6       47.70       82.55     60.71 o 
  16   8   6      232.56      306.46     53.95 o 
  18   8   6       89.93       80.86     80.62 o 
 -19   9   6       59.65        0.00     49.03 o 
 -17   9   6      780.69      740.94     66.12 o 
 -15   9   6     1692.64     1637.50    128.58 o 
 -13   9   6     2600.37     2562.88    114.78 o 
 -11   9   6      303.18      290.33     44.06 o 
  -9   9   6       57.87      114.01     32.55 o 
  -7   9   6     1328.13     1225.22     47.79 o 
  -5   9   6      157.92      131.92     32.89 o 
  -3   9   6       74.68       85.36     27.77 o 
  -1   9   6     3448.12     3453.70     59.16 o 
   1   9   6      252.73      187.93     27.77 o 
   3   9   6     1277.66     1265.26     64.64 o 
   5   9   6     1601.26     1527.67     63.08 o 
   7   9   6       58.25       67.15     36.97 o 
   9   9   6     1095.61      933.64     58.35 o 
  11   9   6     2690.93     2700.59    118.44 o 
  13   9   6     2804.72     3051.21     95.49 o 
  15   9   6      468.71      477.15     86.86 o 
  17   9   6      201.54      247.58     54.51 o 
 -18  10   6      162.45      109.46     52.93 o 
 -16  10   6      126.35      116.41     53.04 o 
 -14  10   6        6.81       75.88     48.97 o 
 -12  10   6       20.70       38.21     40.54 o 
 -10  10   6      385.25      356.80     48.02 o 
  -8  10   6      677.86      600.55     42.06 o 
  -6  10   6     3619.92     3433.96     73.77 o 
  -4  10   6     6514.43     6304.69    122.78 o 
  -2  10   6     2995.89     2544.28     96.35 o 
   0  10   6     1096.84     1011.22     44.17 o 
   2  10   6      623.10      455.56     39.58 o 
   4  10   6      210.31      184.67     37.45 o 
   6  10   6     1685.75     1531.73     66.70 o 
   8  10   6     1918.18     1664.85     81.37 o 
  10  10   6     1055.96     1033.35     62.87 o 
  12  10   6       89.20      171.46     46.54 o 
  14  10   6        6.40        0.00     55.57 o 
  16  10   6        6.13        0.00     63.57 o 
 -15  11   6       28.06       79.89     72.08 o 
 -13  11   6        7.70       71.99     49.35 o 
 -11  11   6       13.94        0.00     50.97 o 
  -9  11   6        0.24       26.90     38.31 o 
  -7  11   6       21.80       46.25     44.01 o 
  -5  11   6       53.76       66.94     37.95 o 
  -3  11   6     2016.32     1794.31     65.18 o 
  -1  11   6     1064.98      982.32     60.05 o 
   1  11   6      162.12      187.07     35.16 o 
   3  11   6       39.90       75.63     36.71 o 
   5  11   6      117.99      133.35     44.16 o 
   7  11   6       30.24       13.71     44.66 o 
   9  11   6      137.08      155.26     42.82 o 
  11  11   6       54.62       34.86     61.72 o 
  13  11   6        6.35       42.30     44.53 o 
  15  11   6      151.72      159.39     48.66 o 
 -14  12   6       30.74       18.94     51.50 o 
 -12  12   6      384.52      324.68     57.25 o 
 -10  12   6       15.67       12.88     41.80 o 
  -8  12   6      494.73      443.89     47.82 o 
  -6  12   6     1127.75     1234.99     62.44 o 
  -4  12   6     1537.43     1481.48     76.35 o 
  -2  12   6      186.41      129.43     46.36 o 
   0  12   6      432.66      572.24     62.55 o 
   2  12   6       26.70       86.55     50.89 o 
   4  12   6      774.33      818.46     54.51 o 
   6  12   6      282.19      241.49     42.70 o 
   8  12   6       96.27      121.59     43.78 o 
  10  12   6      421.10      360.35     48.49 o 
  12  12   6        4.48       14.50     41.53 o 
 -11  13   6      349.71      327.44     60.22 o 
  -9  13   6       43.36      108.35     43.31 o 
  -7  13   6       55.90       37.84     55.08 o 
  -5  13   6      590.17      596.18     57.42 o 
  -3  13   6      969.37     1016.38     67.92 o 
  -1  13   6      629.08      639.95     90.07 o 
   1  13   6      288.84      348.31     55.41 o 
   3  13   6      190.69        0.50     50.16 o 
   5  13   6        3.03       25.51     43.84 o 
   7  13   6       31.16       63.92     40.63 o 
   9  13   6       31.79       33.18     41.20 o 
  11  13   6       31.40      102.78     45.33 o 
 -10  14   6        3.57      121.46     76.52 o 
  -8  14   6       84.68      179.54     79.16 o 
  -6  14   6      792.09      868.80     85.11 o 
  -4  14   6      611.22      741.61     63.33 o 
  -2  14   6       77.98      115.45     48.16 o 
   0  14   6       83.67        0.00     62.32 o 
   2  14   6      227.96      227.34     54.47 o 
   4  14   6      482.75      466.76     65.65 o 
   6  14   6      161.52      167.71     60.11 o 
   8  14   6      436.61      525.92     54.24 o 
  -5  15   6       84.91      239.09     64.78 o 
  -3  15   6       60.72      141.10     56.73 o 
  -1  15   6        1.63       63.75     52.24 o 
   1  15   6       64.00      121.18     80.74 o 
   3  15   6      176.78      243.34     72.46 o 
 -23   1   7       14.90       38.94     54.43 o 
 -21   1   7      163.38      193.37     52.25 o 
 -19   1   7     1345.26     1342.06     52.64 o 
 -17   1   7     1465.60     1267.81     43.79 o 
 -15   1   7     4173.27     3885.31     58.63 o 
 -13   1   7     3483.80     3893.55     57.22 o 
 -11   1   7     2773.51     3004.56     50.19 o 
  -9   1   7      263.89      239.19     19.23 o 
  -7   1   7     3827.07     3591.48     42.96 o 
  -5   1   7    14792.49    16245.11    158.52 o 
  -3   1   7    48209.16    54395.21    390.72 o 
  -1   1   7    37791.63    38730.68    255.25 o 
   1   1   7     4963.52     4380.88     72.85 o 
   3   1   7     5357.41     6356.97     69.18 o 
   5   1   7    40458.91    46091.31    341.16 o 
   7   1   7     9517.25     8832.84     85.83 o 
   9   1   7     1097.65     1087.64     34.96 o 
  11   1   7     1837.00     1990.15     47.20 o 
  13   1   7      203.69      224.34     33.63 o 
  15   1   7     1647.93     1639.37     55.40 o 
  17   1   7       37.08       72.53     41.04 o 
  19   1   7      127.27       41.12     53.98 o 
  21   1   7       11.74       77.50     53.07 o 
 -22   2   7      579.67      579.81     61.39 o 
 -20   2   7       67.21      150.65     71.04 o 
 -18   2   7     1965.33     1866.20     57.56 o 
 -16   2   7     1687.10     1619.05     42.79 o 
 -14   2   7     6673.91     5553.41     74.71 o 
 -12   2   7    13480.84    14067.39    124.21 o 
 -10   2   7    21265.84    21217.40    147.54 o 
  -8   2   7     6553.56     5764.27     55.51 o 
  -6   2   7     4012.03     3879.55     43.44 o 
  -4   2   7     9582.70    11311.62     97.71 o 
  -2   2   7    74938.81    80990.04    516.99 o 
   0   2   7    69866.79    71027.10    455.49 o 
   2   2   7    33607.36    37269.05    276.51 o 
   4   2   7    33359.86    41909.14    311.99 o 
   6   2   7     5075.56     8896.83    117.72 o 
   8   2   7    10171.52    12631.16    113.52 o 
  10   2   7      374.15      423.08     29.18 o 
  12   2   7     4589.38     4693.16     76.52 o 
  14   2   7     4103.25     3744.16     76.34 o 
  16   2   7     5089.56     4795.26    129.26 o 
  18   2   7     1863.92     1829.84     83.10 o 
  20   2   7      264.09      321.43     56.90 o 
 -23   3   7        1.62       12.65     69.62 o 
 -21   3   7      188.73      174.55     52.78 o 
 -19   3   7     1646.70     1622.10     63.09 o 
 -17   3   7     3850.06     3774.16     96.48 o 
 -15   3   7     5283.89     4769.89     97.47 o 
 -13   3   7     2195.96     2434.88     44.80 o 
 -11   3   7        3.60        0.00     20.40 o 
  -9   3   7     6093.52     8015.95     71.19 o 
  -7   3   7     4260.79     4208.86     49.92 o 
  -5   3   7      286.55      531.53     19.93 o 
  -3   3   7       38.67        0.00     19.48 o 
  -1   3   7    76676.23    77872.28    501.65 o 
   1   3   7     2508.88     2183.08     72.05 o 
   3   3   7    19396.80    19366.74    162.65 o 
   5   3   7     1883.08     2270.53     45.26 o 
   7   3   7     1718.55     1611.30     42.55 o 
   9   3   7     9577.88     8324.94    100.71 o 
  11   3   7     5727.82     5511.34     84.92 o 
  13   3   7     3131.86     3355.04     70.83 o 
  15   3   7     3407.49     3042.57     85.39 o 
  17   3   7        6.73       64.12     46.53 o 
  19   3   7      150.71      143.66     51.57 o 
  21   3   7      127.32      136.52     54.82 o 
 -22   4   7        2.44       35.17     54.52 o 
 -20   4   7       36.11       46.42     39.63 o 
 -18   4   7      388.43      520.64     52.06 o 
 -16   4   7      950.73     1068.65     52.59 o 
 -14   4   7      187.81      136.93     35.42 o 
 -12   4   7        1.95        0.00     22.31 o 
 -10   4   7     6725.61     6858.14     84.68 o 
  -8   4   7     7067.59     7014.46     72.24 o 
  -6   4   7    31839.81    32739.82    220.59 o 
  -4   4   7      141.70      150.14     18.52 o 
  -2   4   7      317.81      231.78     22.68 o 
   0   4   7    15916.17    15860.56    127.17 o 
   2   4   7     8968.39     8393.29     79.72 o 
   4   4   7      134.75      105.58     28.14 o 
   6   4   7     5336.86     5895.46     75.99 o 
   8   4   7      589.52      927.51     35.43 o 
  10   4   7      930.04     1091.68     40.83 o 
  12   4   7      344.18      398.89     46.82 o 
  14   4   7      300.72      199.14     44.76 o 
  16   4   7        9.46      136.23     45.36 o 
  18   4   7       11.10        0.00     43.48 o 
  20   4   7       72.00      101.83     52.84 o 
 -21   5   7      368.14      371.39     55.39 o 
 -19   5   7      601.10      616.58     50.06 o 
 -17   5   7        2.20       45.69     38.27 o 
 -15   5   7     1001.72      978.06     68.03 o 
 -13   5   7     1070.84     1142.11     53.01 o 
 -11   5   7       18.76        0.84     21.96 o 
  -9   5   7     2141.35     1686.47     37.43 o 
  -7   5   7     1571.74     1564.83     34.63 o 
  -5   5   7      387.06      394.01     22.97 o 
  -3   5   7      624.77      691.83     28.39 o 
  -1   5   7     1523.80     1550.13     47.93 o 
   1   5   7     3830.65     3530.06     51.34 o 
   3   5   7      343.47      631.94     29.28 o 
   5   5   7     2535.66     2525.79     84.03 o 
   7   5   7        2.22        6.15     29.09 o 
   9   5   7      189.78      192.87     36.53 o 
  11   5   7     1092.01     1051.78     57.87 o 
  13   5   7      309.48      182.77     46.67 o 
  15   5   7      755.12      715.00     58.14 o 
  17   5   7      205.60      135.22     52.38 o 
  19   5   7        1.50        4.65     47.40 o 
 -20   6   7      227.54      223.54     86.71 o 
 -18   6   7        0.99       24.91     41.90 o 
 -16   6   7      236.26      339.04     42.41 o 
 -14   6   7     1919.63     1863.79     85.79 o 
 -12   6   7     4050.54     3856.01    162.80 o 
 -10   6   7     5444.98     4812.93     75.12 o 
  -8   6   7     8762.86     7862.55     88.84 o 
  -6   6   7     1193.42     1113.48     32.41 o 
  -4   6   7     1800.14     2095.86     38.73 o 
  -2   6   7     3429.81     3680.86     56.43 o 
   0   6   7    17545.90    17636.27    149.07 o 
   2   6   7    16019.33    15418.86    148.07 o 
   4   6   7     6843.49     5910.74     70.63 o 
   6   6   7       93.24      178.10     27.53 o 
   8   6   7       84.84      102.08     34.82 o 
  10   6   7      105.40       83.06     36.98 o 
  12   6   7     2157.93     1909.30     72.39 o 
  14   6   7      543.22      585.37     55.98 o 
  16   6   7     2324.22     2341.63     92.56 o 
  18   6   7      506.54      433.70     57.68 o 
  20   6   7       49.23       21.57     51.71 o 
 -21   7   7      148.73      213.80     93.31 o 
 -19   7   7      954.40      949.78     68.69 o 
 -17   7   7     1476.74     1517.51     63.71 o 
 -15   7   7     3733.06     3504.26     85.79 o 
 -13   7   7      940.38      887.58     49.53 o 
 -11   7   7     1173.15     1087.93     44.57 o 
  -9   7   7     1718.62     1779.69     51.04 o 
  -7   7   7    12966.00    12494.50    131.03 o 
  -5   7   7    21173.01    20808.53    164.18 o 
  -3   7   7     6292.97     5413.83     64.96 o 
  -1   7   7     2038.61     2468.87     58.53 o 
   1   7   7     8190.89     9706.90    102.50 o 
   3   7   7     2568.35     2656.36     66.79 o 
   5   7   7      755.67      752.48     37.98 o 
   7   7   7     4137.19     3710.98     86.54 o 
   9   7   7      440.21      397.65     44.95 o 
  11   7   7     1949.81     1743.28     85.22 o 
  13   7   7      467.59      397.27     50.86 o 
  15   7   7      259.43      190.68     50.71 o 
  17   7   7       41.56       67.96     47.95 o 
  19   7   7       56.73       86.85     51.39 o 
 -20   8   7      170.93      189.00     66.56 o 
 -18   8   7       10.41        0.00     56.48 o 
 -16   8   7      237.56      320.40     51.09 o 
 -14   8   7      111.58      169.35     41.23 o 
 -12   8   7      296.32      341.71     51.93 o 
 -10   8   7      893.71      921.74     44.14 o 
  -8   8   7     1452.36     1584.26     49.88 o 
  -6   8   7     3867.55     3465.61     67.02 o 
  -4   8   7      428.18      351.95     30.04 o 
  -2   8   7     8125.80     7567.80    104.60 o 
   0   8   7     1504.97     1488.64     43.25 o 
   2   8   7     3723.31     3469.29     60.37 o 
   4   8   7     4641.02     4718.03     83.59 o 
   6   8   7     3068.10     2771.42     87.51 o 
   8   8   7     4637.97     4272.28     98.77 o 
  10   8   7     1281.77     1257.36     64.34 o 
  12   8   7      373.52      364.05     64.29 o 
  14   8   7      764.70      901.84     76.14 o 
  16   8   7      216.74      221.68     53.28 o 
  18   8   7        1.35       32.04     50.02 o 
 -19   9   7       63.27        0.00     59.57 o 
 -17   9   7        0.45        0.00     45.34 o 
 -15   9   7        0.45       27.41     45.70 o 
 -13   9   7        8.39        0.00     52.78 o 
 -11   9   7      120.61       60.18     39.20 o 
  -9   9   7     1184.49     1099.82     47.02 o 
  -7   9   7     1297.57     1287.48     48.66 o 
  -5   9   7     1678.34     1762.09     61.03 o 
  -3   9   7      854.55      982.86     39.17 o 
  -1   9   7      883.83      880.79     40.61 o 
   1   9   7      116.60      108.26     42.27 o 
   3   9   7      436.85      284.57     42.25 o 
   5   9   7     2756.13     2401.80     74.97 o 
   7   9   7      644.93      397.21     45.98 o 
   9   9   7       23.07       17.32     40.41 o 
  11   9   7        6.66        0.00     61.83 o 
  13   9   7      213.38      140.03     48.02 o 
  15   9   7       25.49       35.59     54.69 o 
  17   9   7       26.61       48.70     50.64 o 
 -18  10   7        4.73        0.00     49.16 o 
 -16  10   7       64.05       32.29     51.01 o 
 -14  10   7      407.35      468.18     79.91 o 
 -12  10   7      555.31      627.82     53.00 o 
 -10  10   7      119.71       60.37     39.89 o 
  -8  10   7       59.81       40.25     32.18 o 
  -6  10   7     2141.27     1971.56     59.06 o 
  -4  10   7       32.84       31.24     34.23 o 
  -2  10   7      182.52      233.61     49.65 o 
   0  10   7      342.23      289.94     33.82 o 
   2  10   7       15.89       53.50     48.70 o 
   4  10   7       79.11        0.00     35.87 o 
   6  10   7       92.76      116.57     40.06 o 
   8  10   7      635.24      722.34     54.90 o 
  10  10   7     1113.50     1055.47     63.88 o 
  12  10   7       15.11       76.65     43.56 o 
  14  10   7      273.07      340.32     68.92 o 
  16  10   7      158.79      192.90     50.90 o 
 -15  11   7     1119.22     1272.23     93.06 o 
 -13  11   7      652.45      811.83     83.73 o 
 -11  11   7       73.56       83.08     68.39 o 
  -9  11   7      706.87      795.27     54.16 o 
  -7  11   7     1347.51     1428.01     54.99 o 
  -5  11   7     5004.54     4656.54     97.22 o 
  -3  11   7     3499.91     3068.80    109.13 o 
  -1  11   7     2573.04     2327.85     83.11 o 
   1  11   7      754.83      746.38     48.06 o 
   3  11   7       31.25       83.57     37.35 o 
   5  11   7      839.37      836.49     53.04 o 
   7  11   7      987.89      942.77     60.36 o 
   9  11   7     1063.85     1268.55     68.46 o 
  11  11   7     1117.99     1171.61     69.03 o 
  13  11   7      233.44      260.19     50.84 o 
 -14  12   7       33.15        5.66     50.20 o 
 -12  12   7      127.53      109.54     52.57 o 
 -10  12   7      382.84      476.37     49.79 o 
  -8  12   7       11.69        7.71     49.63 o 
  -6  12   7       40.79       42.00     37.86 o 
  -4  12   7      511.87      479.38     54.44 o 
  -2  12   7       25.99       69.54     57.98 o 
   0  12   7      555.61      508.06     55.18 o 
   2  12   7     3020.96     2831.17     86.75 o 
   4  12   7     1169.55     1263.24     59.34 o 
   6  12   7     1041.24     1188.46     61.04 o 
   8  12   7      341.53      347.51     63.54 o 
  10  12   7        0.05       33.75     41.02 o 
  12  12   7        9.85        4.19     43.45 o 
 -11  13   7        8.42        0.00     67.04 o 
  -9  13   7       44.93      121.61     49.12 o 
  -7  13   7        7.33       31.20     48.34 o 
  -5  13   7      162.10      204.74     47.39 o 
  -3  13   7       47.30      131.40     45.64 o 
  -1  13   7      374.03      343.08     53.09 o 
   1  13   7      266.20      268.74     73.79 o 
   3  13   7       11.47      105.95     49.40 o 
   5  13   7        0.29       12.60     42.12 o 
   7  13   7        0.45       98.96     72.07 o 
   9  13   7        5.92        5.05     41.93 o 
  11  13   7       15.43       45.02     56.52 o 
 -10  14   7       17.99       41.90     58.78 o 
  -8  14   7       10.84       60.01     58.86 o 
  -6  14   7        0.41       15.51     73.14 o 
  -4  14   7       67.04      108.54     46.55 o 
  -2  14   7       12.00      120.12     46.65 o 
   0  14   7       40.61        8.10     96.18 o 
   2  14   7      124.90      189.44     85.58 o 
   4  14   7      143.69      242.43     57.62 o 
   6  14   7        9.64        0.00     54.64 o 
   8  14   7       13.20       62.04     46.37 o 
  -5  15   7      192.27      304.82     96.84 o 
  -3  15   7      200.06      298.94     54.13 o 
  -1  15   7      183.17      191.48     55.39 o 
   1  15   7      164.99      150.04     96.52 o 
   3  15   7        1.92       37.72     51.64 o 
 -22   0   8       68.90      190.49     96.54 o 
 -20   0   8      205.23      186.47     54.29 o 
 -18   0   8     6198.94     5457.81    167.47 o 
 -16   0   8     3581.48     3556.08     82.71 o 
 -14   0   8     3647.31     3714.27     78.54 o 
 -12   0   8      356.59      256.09     31.07 o 
 -10   0   8     9301.02    10224.83    120.96 o 
  -8   0   8     3084.31     3879.81     77.63 o 
  -6   0   8      709.11      862.49     26.78 o 
  -4   0   8    79384.64    84772.96    938.96 o 
  -2   0   8   751080.50   834896.06  12921.82 o 
   0   0   8    26192.31    27725.26    269.20 o 
   2   0   8     1485.83     1719.41     68.51 o 
   4   0   8     1119.95     1795.59     62.81 o 
   6   0   8      884.83      970.23     43.04 o 
   8   0   8      514.23      521.50     40.77 o 
  10   0   8     1831.89     1561.20     59.01 o 
  12   0   8     6225.77     6342.63    120.24 o 
  14   0   8     1878.55     1933.49     99.31 o 
  16   0   8     4319.79     4224.72    134.61 o 
  18   0   8      842.53      753.04     72.84 o 
 -23   1   8      109.19      144.67     56.61 o 
 -21   1   8      253.70      263.67     52.15 o 
 -19   1   8     1298.96     1242.82     62.88 o 
 -17   1   8      178.62      185.60     27.93 o 
 -15   1   8     2272.52     2039.70     44.93 o 
 -13   1   8     1039.12      912.12     30.57 o 
 -11   1   8      761.42      442.17     23.56 o 
  -9   1   8    25848.10    26442.36    172.56 o 
  -7   1   8     8505.30     9197.49     72.20 o 
  -5   1   8       33.84       15.40     26.02 o 
  -3   1   8    30653.43    35783.86    331.16 o 
  -1   1   8     3139.91     4468.78     46.06 o 
   1   1   8     6197.57     6199.12     67.78 o 
   3   1   8     4952.30     5583.92     65.33 o 
   5   1   8       33.25       89.18     28.39 o 
   7   1   8     1478.51     1456.01     35.77 o 
   9   1   8     5577.34     4979.34     66.54 o 
  11   1   8     4667.79     3946.40     63.74 o 
  13   1   8       21.52        0.00     29.97 o 
  15   1   8       17.64       62.75     38.24 o 
  17   1   8      717.77      749.72     52.20 o 
  19   1   8      701.27      701.99     66.56 o 
  21   1   8      212.83      228.86     87.46 o 
 -22   2   8        0.01       55.53     50.28 o 
 -20   2   8       12.61        0.00     61.61 o 
 -18   2   8      761.81      653.27     46.54 o 
 -16   2   8       22.81        6.53     29.24 o 
 -14   2   8       48.55       55.59     23.99 o 
 -12   2   8      411.32      267.19     34.23 o 
 -10   2   8     5624.28     5937.83     65.05 o 
  -8   2   8        9.33       72.50     18.09 o 
  -6   2   8    28402.61    29669.24    218.04 o 
  -4   2   8     9102.81     8520.93     87.08 o 
  -2   2   8     1482.36     1774.99     57.18 o 
   0   2   8     3593.02     4628.83     49.42 o 
   2   2   8      897.05      831.98     79.93 o 
   4   2   8     4364.43     4088.70     57.88 o 
   6   2   8     4230.26     6269.74     78.29 o 
   8   2   8     3343.75     3678.58     54.11 o 
  10   2   8      203.10      236.36     29.51 o 
  12   2   8     2093.29     2119.32     58.50 o 
  14   2   8      178.30      183.37     41.87 o 
  16   2   8       17.92        0.00     53.75 o 
  18   2   8       38.11      104.72     51.16 o 
  20   2   8       48.58      137.93     73.95 o 
 -23   3   8      139.84      316.79    176.45 o 
 -21   3   8      582.70      658.49     57.83 o 
 -19   3   8      147.90      226.10     46.43 o 
 -17   3   8      814.53      593.30     45.14 o 
 -15   3   8        2.04        0.00     25.48 o 
 -13   3   8      787.66      775.91     30.35 o 
 -11   3   8       98.90       36.66     19.38 o 
  -9   3   8     7609.76     8972.16     84.02 o 
  -7   3   8      789.07      766.23     28.80 o 
  -5   3   8     3116.56     4080.99     46.17 o 
  -3   3   8      162.55      226.29     24.55 o 
  -1   3   8     5544.24     6104.29     61.91 o 
   1   3   8     5568.21     6102.43     61.99 o 
   3   3   8    15503.50    14886.29    134.14 o 
   5   3   8     1790.84     1844.01     43.98 o 
   7   3   8      203.62      162.23     30.49 o 
   9   3   8     4459.58     4075.30     58.32 o 
  11   3   8     4321.40     4540.44     94.27 o 
  13   3   8      560.09      598.77     41.70 o 
  15   3   8       16.98       19.05     42.21 o 
  17   3   8      148.23      214.48     62.83 o 
  19   3   8      179.82      180.78     53.40 o 
  21   3   8      118.04      142.81     55.60 o 
 -22   4   8       42.60       92.64     49.59 o 
 -20   4   8      353.14      447.52     52.64 o 
 -18   4   8     3181.74     3201.59     89.56 o 
 -16   4   8     5287.70     5671.34    101.45 o 
 -14   4   8     2778.97     2616.53    110.71 o 
 -12   4   8      464.46      347.37     26.19 o 
 -10   4   8     3087.56     3885.19     54.59 o 
  -8   4   8     1135.50     1377.74     32.95 o 
  -6   4   8     2666.39     3447.18     47.02 o 
  -4   4   8      737.35     1128.41     28.78 o 
  -2   4   8     9653.60    10350.42     94.04 o 
   0   4   8     5504.31     5659.83     70.22 o 
   2   4   8    20676.10    18549.53    145.15 o 
   4   4   8    10696.03    11480.78    115.66 o 
   6   4   8     6125.18     7167.44     87.50 o 
   8   4   8     1307.60     1393.02     42.51 o 
  10   4   8     6666.71     6573.62     92.80 o 
  12   4   8     5514.10     5085.66    155.59 o 
  14   4   8     2274.55     2100.89     75.18 o 
  16   4   8     3965.57     3799.23    116.20 o 
  18   4   8      653.10      641.02     59.14 o 
  20   4   8       72.81      119.61     54.26 o 
 -21   5   8      143.96      165.79     58.68 o 
 -19   5   8      439.09      603.33     72.14 o 
 -17   5   8     1377.64     1374.05     58.93 o 
 -15   5   8      520.93      432.56     41.42 o 
 -13   5   8     1516.86     1452.34     91.82 o 
 -11   5   8       98.54      209.23     25.36 o 
  -9   5   8     2674.42     2839.26     55.19 o 
  -7   5   8    19603.41    20335.64    155.10 o 
  -5   5   8    10087.49    11249.46     99.72 o 
  -3   5   8     8120.15     7799.83     82.39 o 
  -1   5   8       57.99       32.50     52.80 o 
   1   5   8     1366.61     1382.42     36.68 o 
   3   5   8     3442.52     3318.16     60.13 o 
   5   5   8     7329.40     6891.22     93.27 o 
   7   5   8    12084.79    12127.29    133.55 o 
   9   5   8     1433.93     1335.39     56.75 o 
  11   5   8      809.39      872.81     54.87 o 
  13   5   8      351.06      344.32     49.58 o 
  15   5   8      297.77      323.91     51.31 o 
  17   5   8      394.52      337.31     53.22 o 
  19   5   8      350.28      416.41     57.63 o 
 -20   6   8        6.22        0.00     69.12 o 
 -18   6   8      263.04      328.08     44.35 o 
 -16   6   8      811.25      738.69     53.44 o 
 -14   6   8      891.76     1023.40     51.61 o 
 -12   6   8      526.19      622.22     79.20 o 
 -10   6   8      100.04      104.65     27.37 o 
  -8   6   8      212.80      265.72     28.47 o 
  -6   6   8      203.56      234.28     27.92 o 
  -4   6   8      625.09      564.49     25.35 o 
  -2   6   8       46.66      101.32     23.66 o 
   0   6   8     1166.33     1273.67     36.41 o 
   2   6   8     1417.91     1688.09     40.28 o 
   4   6   8    15669.75    15374.19    134.61 o 
   6   6   8     7850.29     7931.07    131.13 o 
   8   6   8     1695.18     1821.13     68.92 o 
  10   6   8      604.36      538.49     47.33 o 
  12   6   8      249.59      296.69     46.63 o 
  14   6   8       37.48       33.69     45.01 o 
  16   6   8       36.63       50.04     47.30 o 
  18   6   8       27.27       28.49     50.02 o 
 -21   7   8        9.61        0.00     48.82 o 
 -19   7   8       54.20        0.00     50.15 o 
 -17   7   8        1.69       10.28     37.83 o 
 -15   7   8      136.88      112.58     50.48 o 
 -13   7   8      144.38      182.10     37.01 o 
 -11   7   8       39.02       51.76     39.97 o 
  -9   7   8      204.02      188.69     30.55 o 
  -7   7   8      856.13     1065.83     33.16 o 
  -5   7   8      220.11      273.02     26.02 o 
  -3   7   8      166.88      125.34     22.29 o 
  -1   7   8     2968.47     3267.35     56.92 o 
   1   7   8     5278.69     5468.96     94.94 o 
   3   7   8      213.23      248.76     27.07 o 
   5   7   8      314.39      392.02     44.63 o 
   7   7   8     1335.40     1358.50     59.52 o 
   9   7   8      296.58      289.36     43.72 o 
  11   7   8       13.05       20.63     38.95 o 
  13   7   8      346.13      200.86     47.32 o 
  15   7   8        0.90       46.92     47.30 o 
  17   7   8        7.29       56.37     47.21 o 
  19   7   8        1.74        0.00     52.50 o 
 -20   8   8        6.62        0.00     50.01 o 
 -18   8   8      364.30      343.07     58.59 o 
 -16   8   8     1581.88     1609.26     67.06 o 
 -14   8   8     4172.39     4084.10     94.19 o 
 -12   8   8      142.00      199.87     45.52 o 
 -10   8   8      508.41      502.90     47.35 o 
  -8   8   8     1166.20     1158.57     44.25 o 
  -6   8   8       52.13      125.59     33.86 o 
  -4   8   8       48.71       21.91     23.46 o 
  -2   8   8      158.15      120.84     24.69 o 
   0   8   8      124.60       61.69     25.59 o 
   2   8   8     1717.43     1768.04     46.32 o 
   4   8   8     2763.99     3085.92     73.42 o 
   6   8   8        8.94       21.18     34.05 o 
   8   8   8      127.86      271.27     44.53 o 
  10   8   8      138.78      153.62     44.45 o 
  12   8   8     1364.94     1148.51     64.79 o 
  14   8   8     1831.43     1760.12     78.21 o 
  16   8   8      858.08      900.67     68.75 o 
  18   8   8      138.92      184.81     53.86 o 
 -19   9   8      273.07      170.74     79.01 o 
 -17   9   8      102.71       55.87     79.37 o 
 -15   9   8       25.92       58.49     40.05 o 
 -13   9   8      768.16      829.13     55.12 o 
 -11   9   8      540.52      575.08     49.48 o 
  -9   9   8     1195.65     1225.63     48.58 o 
  -7   9   8     5426.54     5555.11    100.41 o 
  -5   9   8     6246.76     5999.56    137.36 o 
  -3   9   8     1619.31     1669.74     47.16 o 
  -1   9   8     2213.37     1997.51     47.65 o 
   1   9   8      787.60      749.13     37.60 o 
   3   9   8      182.31      197.10     35.35 o 
   5   9   8     1520.02     1630.35     89.34 o 
   7   9   8     1205.54     1097.64     58.85 o 
   9   9   8      411.50      381.51     60.22 o 
  11   9   8      298.96      190.60     46.11 o 
  13   9   8        7.31       25.40     40.53 o 
  15   9   8       82.09       71.82     65.94 o 
  17   9   8       24.27        0.00     51.30 o 
 -18  10   8      139.61      161.41     53.16 o 
 -16  10   8      359.47      437.93    101.27 o 
 -14  10   8     1253.36     1338.70     66.08 o 
 -12  10   8     1966.60     1802.61     72.02 o 
 -10  10   8      707.52      845.10     66.85 o 
  -8  10   8        0.89       19.39     34.60 o 
  -6  10   8      663.00      658.96     55.06 o 
  -4  10   8      936.19      787.65     65.49 o 
  -2  10   8      371.21      404.03     43.98 o 
   0  10   8     1461.50     1444.28     61.30 o 
   2  10   8      299.12      252.82     36.56 o 
   4  10   8      686.29      566.52     47.65 o 
   6  10   8      134.73      171.39     41.71 o 
   8  10   8     1549.06     1593.27     71.74 o 
  10  10   8      576.01      687.60     57.70 o 
  12  10   8      218.49      247.00     52.25 o 
  14  10   8      181.86      177.14     48.80 o 
  16  10   8      164.45      184.07     51.04 o 
 -15  11   8        8.34        0.00     59.47 o 
 -13  11   8       71.23      129.95     99.16 o 
 -11  11   8        9.28       84.72     44.19 o 
  -9  11   8      585.11      627.51     62.27 o 
  -7  11   8     2472.60     2245.80     74.85 o 
  -5  11   8      313.44      199.34     42.03 o 
  -3  11   8        5.46       66.87     35.51 o 
  -1  11   8      238.75      264.07     46.92 o 
   1  11   8      922.78      979.11     52.21 o 
   3  11   8     1510.66     1402.63     59.45 o 
   5  11   8      300.19      396.01     98.53 o 
   7  11   8        0.44       26.63     39.67 o 
   9  11   8       38.93       85.76     42.86 o 
  11  11   8        4.15       65.91     45.04 o 
  13  11   8      111.74      135.59     48.05 o 
 -14  12   8      249.88      235.87     82.41 o 
 -12  12   8      112.91       24.07     69.41 o 
 -10  12   8      273.92      230.38     60.46 o 
  -8  12   8      760.05      757.09     58.56 o 
  -6  12   8       42.86       41.91     37.60 o 
  -4  12   8      283.49      296.20     48.94 o 
  -2  12   8      898.82      870.96     63.16 o 
   0  12   8      223.55      203.13     45.74 o 
   2  12   8      810.34      780.04     56.18 o 
   4  12   8      298.03      408.11     48.48 o 
   6  12   8      166.15      164.93     40.53 o 
   8  12   8       15.27        0.00     37.90 o 
  10  12   8       20.83       57.04     49.89 o 
  12  12   8       29.25       21.52     45.96 o 
 -11  13   8      121.18      130.44     66.48 o 
  -9  13   8      643.64      553.40     71.16 o 
  -7  13   8      751.87      664.35     62.58 o 
  -5  13   8      360.96      360.68     67.65 o 
  -3  13   8        2.47        0.00     44.83 o 
  -1  13   8       50.31       72.06     42.44 o 
   1  13   8       30.26       95.98     49.64 o 
   3  13   8        6.23      101.53     70.66 o 
   5  13   8      510.46      632.43     54.85 o 
   7  13   8      808.88      827.70     58.91 o 
   9  13   8      319.74      348.74     49.58 o 
  -8  14   8       19.52       47.09     56.13 o 
  -6  14   8       53.13       56.68     58.61 o 
  -4  14   8      151.49      314.12     79.96 o 
  -2  14   8      200.22      258.30    110.86 o 
   0  14   8      738.86      762.87     82.47 o 
   2  14   8      783.59      896.58    136.49 o 
   4  14   8      266.94      270.95     61.98 o 
   6  14   8       56.57      104.21     58.53 o 
  -3  15   8        0.86       34.12     65.75 o 
  -1  15   8        8.04      105.47     63.26 o 
   1  15   8       14.72      208.77    141.65 o 
 -23   1   9      104.53       98.70     64.51 o 
 -21   1   9        2.47        0.00     45.28 o 
 -19   1   9      147.11       82.86     40.66 o 
 -17   1   9       26.53       53.61     29.00 o 
 -15   1   9      171.06      192.95     25.02 o 
 -13   1   9     2890.80     2879.92     50.93 o 
 -11   1   9     2615.62     2726.11     42.23 o 
  -9   1   9    11730.75    11240.50     89.17 o 
  -7   1   9    14965.34    15385.00    114.10 o 
  -5   1   9    35548.44    38565.05    291.59 o 
  -3   1   9    41424.10    44638.18    329.30 o 
  -1   1   9    16629.30    21062.62    151.16 o 
   1   1   9    30254.88    32109.80    220.47 o 
   3   1   9    57603.54    58875.54    387.64 o 
   5   1   9    16700.09    15078.43    123.21 o 
   7   1   9        6.43       76.79     30.61 o 
   9   1   9      553.97      701.39     32.42 o 
  11   1   9     1166.17     1195.67     71.76 o 
  13   1   9      512.70      440.94     49.65 o 
  15   1   9      641.32      713.41     55.11 o 
  17   1   9     1308.09     1336.76     73.90 o 
  19   1   9       61.90       93.63     51.55 o 
  21   1   9       55.38       52.35     93.20 o 
 -22   2   9      203.63      264.45     55.64 o 
 -20   2   9      625.68      669.81     61.64 o 
 -18   2   9     4374.30     4543.32     97.46 o 
 -16   2   9     3987.43     3533.92     70.57 o 
 -14   2   9      635.03      638.06     30.49 o 
 -12   2   9      723.23      726.51     31.36 o 
 -10   2   9       80.87      178.89     20.97 o 
  -8   2   9    29477.93    31855.62    214.36 o 
  -6   2   9    15458.16    15601.54    131.11 o 
  -4   2   9     8332.32     9191.86     93.38 o 
  -2   2   9     9397.07     9182.90     85.81 o 
   0   2   9     5160.59     5234.23     54.42 o 
   2   2   9     8010.35     8828.09     96.54 o 
   4   2   9     2692.18     3018.42     51.00 o 
   6   2   9      199.24      521.80     30.65 o 
   8   2   9     8872.08     9473.26     95.30 o 
  10   2   9    24166.19    23743.60    193.41 o 
  12   2   9    18833.03    18434.39    186.59 o 
  14   2   9     6673.29     6012.08     98.54 o 
  16   2   9      120.78       41.84     51.76 o 
  18   2   9      155.46      170.21     53.03 o 
  20   2   9        3.30       12.14     51.38 o 
 -23   3   9      369.79      511.94    166.99 o 
 -21   3   9       25.60       17.20     49.34 o 
 -19   3   9       68.12       25.86     37.28 o 
 -17   3   9      619.55      554.24     50.49 o 
 -15   3   9      350.89      332.08     35.20 o 
 -13   3   9     3375.96     3449.68     54.79 o 
 -11   3   9     8831.71     8814.00     81.65 o 
  -9   3   9    17630.11    16981.83    133.54 o 
  -7   3   9     4724.97     5816.44     60.54 o 
  -5   3   9     7458.82     7804.02     88.17 o 
  -3   3   9    50213.21    51842.46    346.32 o 
  -1   3   9     1760.40     2139.26     35.23 o 
   1   3   9    52902.11    51643.97    379.06 o 
   3   3   9    13573.34    12841.46    122.68 o 
   5   3   9      591.60      337.97     28.18 o 
   7   3   9    14943.30    16648.03    158.17 o 
   9   3   9     3003.57     3127.29     63.54 o 
  11   3   9       37.13       46.67     33.32 o 
  13   3   9      669.80      651.41     43.19 o 
  15   3   9      787.01      704.48    110.31 o 
  17   3   9     1105.82     1206.98     86.84 o 
  19   3   9      789.54      865.02     70.18 o 
 -22   4   9      107.16      146.12     67.33 o 
 -20   4   9      526.07      532.90     52.35 o 
 -18   4   9      238.24      269.40     47.40 o 
 -16   4   9     2268.82     2401.81     68.52 o 
 -14   4   9      245.46      260.65     38.21 o 
 -12   4   9      975.11      955.48     33.50 o 
 -10   4   9      495.29      464.87     28.81 o 
  -8   4   9      146.12      111.44     23.01 o 
  -6   4   9      227.12      170.36     19.32 o 
  -4   4   9       52.73        0.00     23.26 o 
  -2   4   9     2114.06     2388.93     40.04 o 
   0   4   9     1339.68     1315.45     53.79 o 
   2   4   9     9617.66    10986.95     98.87 o 
   4   4   9      583.27      825.51     34.41 o 
   6   4   9     1076.55     1502.18     51.65 o 
   8   4   9     3031.82     2899.11     58.68 o 
  10   4   9      247.28      347.12     35.36 o 
  12   4   9      430.87      506.24     54.99 o 
  14   4   9       70.30      107.03     46.13 o 
  16   4   9        8.61       37.74     45.14 o 
  18   4   9      105.10      173.15    109.23 o 
  20   4   9       98.80      290.52     60.92 o 
 -21   5   9       30.60       55.61     77.88 o 
 -19   5   9        1.79       43.23     51.76 o 
 -17   5   9      311.31      252.15     40.48 o 
 -15   5   9       89.70       27.80     39.00 o 
 -13   5   9      410.72      428.77     37.39 o 
 -11   5   9      290.67      318.93     25.16 o 
  -9   5   9     1860.28     1849.26     41.60 o 
  -7   5   9       85.52       84.89     21.18 o 
  -5   5   9     6937.90     7533.83     76.97 o 
  -3   5   9     7629.28     7499.22     81.24 o 
  -1   5   9     4322.36     4136.37     57.06 o 
   1   5   9       85.22       79.48     21.65 o 
   3   5   9     6571.03     6739.50     74.53 o 
   5   5   9      532.92      391.61     30.77 o 
   7   5   9     1499.96     1405.37     42.58 o 
   9   5   9    11046.28    11295.97    155.70 o 
  11   5   9       39.22       83.51     42.33 o 
  13   5   9     4549.80     4009.50    133.49 o 
  15   5   9     1998.49     1790.16    100.65 o 
  17   5   9       53.58       82.27     49.86 o 
  19   5   9        0.76        0.00     50.60 o 
 -20   6   9      572.25      487.80     70.90 o 
 -18   6   9      479.60      601.07     48.90 o 
 -16   6   9     1968.00     1986.69     68.47 o 
 -14   6   9      760.62      760.61     47.17 o 
 -12   6   9        1.46        0.00     31.50 o 
 -10   6   9      471.71      498.46     42.70 o 
  -8   6   9       64.91       70.57     22.89 o 
  -6   6   9     2920.81     2523.22     45.44 o 
  -4   6   9     2115.29     1851.79     53.65 o 
  -2   6   9    27886.78    28556.24    219.48 o 
   0   6   9      801.03      680.32     33.50 o 
   2   6   9      150.29       93.51     24.23 o 
   4   6   9     1046.53     1001.63     38.81 o 
   6   6   9     3908.41     3599.93     64.39 o 
   8   6   9     3472.58     3235.12     82.27 o 
  10   6   9     1706.59     1701.61     67.47 o 
  12   6   9      212.47      274.03     47.44 o 
  14   6   9      565.50      568.97     57.31 o 
  16   6   9      289.10      316.21     55.45 o 
  18   6   9       23.17        0.00     50.13 o 
 -21   7   9      197.83      154.68     76.14 o 
 -19   7   9       75.48      100.30     78.35 o 
 -17   7   9       42.52       55.83     38.11 o 
 -15   7   9        3.07       31.96     38.11 o 
 -13   7   9      244.56      291.80     38.88 o 
 -11   7   9     6502.47     6493.92    117.80 o 
  -9   7   9     5191.80     5041.89     83.72 o 
  -7   7   9     8077.21     7828.09     86.94 o 
  -5   7   9      623.72      376.17     27.70 o 
  -3   7   9     3278.46     3052.09     55.20 o 
  -1   7   9     9994.27     9883.00    105.11 o 
   1   7   9     1491.41     1302.37     39.68 o 
   3   7   9     8337.65     8086.43     92.23 o 
   5   7   9     6325.26     6324.49    110.59 o 
   7   7   9     4685.88     4726.31    100.01 o 
   9   7   9     5184.97     4524.69    125.78 o 
  11   7   9       29.94       42.28     39.91 o 
  13   7   9      743.77      642.59     57.16 o 
  15   7   9     1954.11     2132.56     85.50 o 
  17   7   9     1271.58     1423.60     78.82 o 
 -20   8   9      154.11       62.87     61.57 o 
 -18   8   9      590.72      685.12     72.41 o 
 -16   8   9      401.18      668.27     71.91 o 
 -14   8   9      319.49      289.74     45.13 o 
 -12   8   9     1953.46     1993.11     77.09 o 
 -10   8   9     1904.69     1724.26     63.31 o 
  -8   8   9       84.83       77.46     31.34 o 
  -6   8   9      434.67      417.77     34.99 o 
  -4   8   9      691.36      658.97     35.34 o 
  -2   8   9     6216.39     5930.40     81.68 o 
   0   8   9      570.92      501.69     32.07 o 
   2   8   9      675.85      454.63     32.69 o 
   4   8   9     1892.15     2008.87     75.37 o 
   6   8   9      339.34      386.59     45.27 o 
   8   8   9     1393.73     1412.21     71.44 o 
  10   8   9       18.66       17.44     40.42 o 
  12   8   9       99.70        6.18     42.15 o 
  14   8   9      263.31      331.09     52.24 o 
  16   8   9       68.25       44.58     48.98 o 
 -19   9   9        7.52       26.55     86.10 o 
 -17   9   9        4.64       28.05     48.23 o 
 -15   9   9        2.27        0.00     38.29 o 
 -13   9   9      169.74      112.64     58.64 o 
 -11   9   9      234.77      198.87     44.02 o 
  -9   9   9      165.44      217.50     48.07 o 
  -7   9   9      169.50      160.36     33.70 o 
  -5   9   9       43.40        0.00     31.72 o 
  -3   9   9      314.82      210.79     28.46 o 
  -1   9   9        0.41       25.63     26.13 o 
   1   9   9        4.72        0.00     31.18 o 
   3   9   9      254.48      240.55     46.41 o 
   5   9   9     1788.78     1424.88     61.80 o 
   7   9   9     1776.83     1561.19     79.19 o 
   9   9   9       21.98       38.47     44.04 o 
  11   9   9      188.99      146.13     46.10 o 
  13   9   9       29.97        0.00     43.51 o 
  15   9   9      159.38      200.94     51.66 o 
 -18  10   9      114.76       85.51    121.04 o 
 -16  10   9      305.80      379.81    111.00 o 
 -14  10   9      973.94     1024.64     60.80 o 
 -12  10   9        0.51        0.00     64.69 o 
 -10  10   9      228.46      191.01     51.32 o 
  -8  10   9      291.35      181.47     45.61 o 
  -6  10   9        4.84        0.34     34.64 o 
  -4  10   9     1325.17     1301.12     55.68 o 
  -2  10   9       27.89        8.77     27.73 o 
   0  10   9       13.17       12.01     28.33 o 
   2  10   9      591.37      511.99     45.43 o 
   4  10   9       33.05        0.00     46.78 o 
   6  10   9      340.07      275.42     43.22 o 
   8  10   9      170.59      143.63     44.72 o 
  10  10   9      633.59      618.15     57.47 o 
  12  10   9      671.08      568.02     58.12 o 
  14  10   9      157.12      209.87     51.95 o 
 -15  11   9       67.91       44.97     65.44 o 
 -13  11   9      467.83      532.89     92.06 o 
 -11  11   9      668.79      837.84     62.98 o 
  -9  11   9      352.91      361.07     49.79 o 
  -7  11   9      833.09      820.57     64.06 o 
  -5  11   9     1108.09     1123.57     58.40 o 
  -3  11   9      627.83      685.27     46.81 o 
  -1  11   9     1305.29     1328.45     67.14 o 
   1  11   9     2240.52     2304.86    111.72 o 
   3  11   9     5060.34     4874.48    166.05 o 
   5  11   9     1342.26     1175.65     71.04 o 
   7  11   9     1522.70     1556.44     72.16 o 
   9  11   9      394.93      469.18     72.53 o 
  11  11   9       36.00       44.56     44.53 o 
  13  11   9      367.85      441.04     55.63 o 
 -14  12   9      118.23      162.75     61.41 o 
 -12  12   9       36.88        1.38     48.50 o 
 -10  12   9      182.79      204.19     48.94 o 
  -8  12   9      485.25      581.53     60.06 o 
  -6  12   9      778.52      736.32     63.76 o 
  -4  12   9      451.89      452.32     51.88 o 
  -2  12   9      987.99      828.38     82.24 o 
   0  12   9     2384.51     2399.93     99.19 o 
   2  12   9      489.07      480.10     49.49 o 
   4  12   9        0.48       37.36     36.16 o 
   6  12   9       78.71      109.46     52.92 o 
   8  12   9      489.14      501.09     54.58 o 
  10  12   9      224.99      222.25     48.48 o 
  12  12   9      391.64      437.08     57.19 o 
 -11  13   9       46.24      125.33     55.21 o 
  -9  13   9       21.14       76.10     50.19 o 
  -7  13   9        6.36      175.75     76.26 o 
  -5  13   9       19.99       69.83     59.51 o 
  -3  13   9       65.11       48.41     42.75 o 
  -1  13   9       86.36      132.76     55.05 o 
   1  13   9      121.30      168.83     98.30 o 
   3  13   9       14.81        1.19     48.23 o 
   5  13   9       98.22      126.59     41.86 o 
   7  13   9      106.35      104.38     61.97 o 
   9  13   9        7.21      130.06     45.82 o 
  -8  14   9        7.39      107.42     62.03 o 
  -6  14   9       42.20       49.37     59.29 o 
  -4  14   9       16.60       11.74     62.22 o 
  -2  14   9       41.30       86.96     73.93 o 
   0  14   9        0.51       65.49    109.92 o 
   2  14   9       20.66      125.91     53.98 o 
   4  14   9       19.38      115.58     55.50 o 
   6  14   9      131.88      185.69     68.79 o 
  -3  15   9        6.99      173.37    186.61 o 
  -1  15   9      149.95      240.63     69.45 o 
   1  15   9      210.17      184.08     70.38 o 
 -22   0  10      469.75      322.67    106.88 o 
 -20   0  10     2009.95     1796.77    156.87 o 
 -18   0  10     3230.40     3136.57    135.12 o 
 -16   0  10     3925.24     4013.84     87.01 o 
 -14   0  10       25.93       40.58     29.88 o 
 -12   0  10    16762.76    16918.59    183.02 o 
 -10   0  10     7816.13     9886.36    118.29 o 
  -8   0  10       71.01       83.11     20.18 o 
  -6   0  10      474.32      310.40     36.80 o 
  -4   0  10     5097.64     5138.71    157.60 o 
  -2   0  10    16952.85    18997.76    196.43 o 
   0   0  10     7272.53     9664.47    117.42 o 
   2   0  10     2266.63     3155.52     89.21 o 
   4   0  10    42405.32    49346.16    471.77 o 
   6   0  10    40114.36    42694.59    422.13 o 
   8   0  10    36508.00    37268.64    462.88 o 
  10   0  10      695.59      734.98     53.70 o 
  12   0  10     2318.22     1863.33     72.48 o 
  14   0  10     6491.39     5759.57    151.76 o 
  16   0  10      134.80      113.09     68.09 o 
  18   0  10     2202.51     2126.07    106.87 o 
  20   0  10      634.09      354.26    131.02 o 
 -23   1  10       54.61       15.17     55.22 o 
 -21   1  10        6.00        0.00     45.28 o 
 -19   1  10      272.86      260.60     43.97 o 
 -17   1  10      839.66      884.85     41.04 o 
 -15   1  10       49.36       53.69     22.66 o 
 -13   1  10      177.30      257.26     22.81 o 
 -11   1  10     7665.05     7064.62     70.05 o 
  -9   1  10     6820.66     5771.01     57.14 o 
  -7   1  10     1644.09     2418.91     41.71 o 
  -5   1  10    63008.68    62850.21    457.37 o 
  -3   1  10    38418.07    40718.39    273.06 o 
  -1   1  10    16316.72    16972.59    128.07 o 
   1   1  10     5813.96     6453.30     63.18 o 
   3   1  10    44325.12    49255.35    330.85 o 
   5   1  10    13092.22    11776.39    104.18 o 
   7   1  10     5352.53     6203.70     72.66 o 
   9   1  10     2132.07     1552.87     45.57 o 
  11   1  10    13660.86    13332.07    143.23 o 
  13   1  10     3731.80     3851.46     86.09 o 
  15   1  10     1187.60     1178.19     58.14 o 
  17   1  10      219.48      144.37     55.24 o 
  19   1  10        0.83        0.00     57.68 o 
  21   1  10       38.65      135.66     73.70 o 
 -22   2  10       42.63       60.71     54.74 o 
 -20   2  10       26.05       25.25     47.56 o 
 -18   2  10       22.33       50.05     32.26 o 
 -16   2  10     1770.04     1687.04     51.83 o 
 -14   2  10      126.80      169.76     25.41 o 
 -12   2  10     1951.49     1726.24     37.17 o 
 -10   2  10     2447.72     1727.47     34.04 o 
  -8   2  10     1127.50      973.94     41.69 o 
  -6   2  10     3920.65     4107.67     59.78 o 
  -4   2  10        1.45       64.37     29.42 o 
  -2   2  10    26385.85    28054.57    197.97 o 
   0   2  10     2909.84     3734.46     45.47 o 
   2   2  10     1408.10     1582.41     82.22 o 
   4   2  10       54.16       73.59     25.12 o 
   6   2  10        4.16        4.96     28.21 o 
   8   2  10      307.33      389.91     39.58 o 
  10   2  10     1333.20     1372.03     49.06 o 
  12   2  10       32.77      137.18     37.49 o 
  14   2  10      497.92      487.16     42.20 o 
  16   2  10      116.09      119.37     50.53 o 
  18   2  10        8.91        0.00     48.38 o 
  20   2  10       85.00      131.55     55.03 o 
 -23   3  10       23.45        6.00     79.63 o 
 -21   3  10       11.56       88.06     51.13 o 
 -19   3  10      454.20      422.30     45.49 o 
 -17   3  10       31.33       39.25     35.73 o 
 -15   3  10     2571.33     2672.72     61.14 o 
 -13   3  10        5.07       61.05     30.20 o 
 -11   3  10     1419.45     1474.02     36.41 o 
  -9   3  10       11.47       25.26     19.52 o 
  -7   3  10     3521.91     3829.16     57.83 o 
  -5   3  10        7.72        0.00     23.90 o 
  -3   3  10    14131.69    12655.04    105.96 o 
  -1   3  10     3319.74     2934.12     66.24 o 
   1   3  10     3760.38     4235.22     51.66 o 
   3   3  10     6196.25     6902.15     83.31 o 
   5   3  10    15295.95    15952.21    150.38 o 
   7   3  10      400.00      429.17     36.71 o 
   9   3  10      250.70      309.21     42.78 o 
  11   3  10     1335.37     1347.44     52.19 o 
  13   3  10        4.30       32.00     35.34 o 
  15   3  10     2299.12     2107.54     78.36 o 
  17   3  10      383.74      393.07     57.21 o 
  19   3  10        7.24       55.21     51.94 o 
 -22   4  10      423.87      593.41     70.54 o 
 -20   4  10      990.39      963.19     57.17 o 
 -18   4  10      525.79      570.12     52.54 o 
 -16   4  10     2979.63     2872.65     75.62 o 
 -14   4  10      144.53      106.52     29.02 o 
 -12   4  10      108.54      150.76     28.30 o 
 -10   4  10    15285.55    16034.41    133.57 o 
  -8   4  10    57083.65    58976.48    377.19 o 
  -6   4  10     5629.27     4587.21     70.38 o 
  -4   4  10     3408.64     3278.38     49.28 o 
  -2   4  10      188.07       87.38     27.95 o 
   0   4  10       34.57       57.98     26.09 o 
   2   4  10       16.37       52.31     21.43 o 
   4   4  10    26729.78    29012.60    240.23 o 
   6   4  10    25597.91    26720.38    229.37 o 
   8   4  10     8394.33     7344.69     97.12 o 
  10   4  10     7648.86     7986.23    107.87 o 
  12   4  10      887.53      737.22     56.15 o 
  14   4  10     1597.23     1470.84     69.67 o 
  16   4  10       97.28      119.70     47.53 o 
  18   4  10      533.94      556.58     64.20 o 
  20   4  10      486.27      709.89     73.46 o 
 -21   5  10       10.02        0.00     41.53 o 
 -19   5  10      423.88      434.22     48.02 o 
 -17   5  10      720.28      678.67     52.37 o 
 -15   5  10     3178.81     2850.00     82.76 o 
 -13   5  10       56.01      103.17     34.64 o 
 -11   5  10     2003.91     1933.54     49.73 o 
  -9   5  10     3751.19     3697.53     54.47 o 
  -7   5  10      329.66      392.33     23.85 o 
  -5   5  10     5637.26     4889.70     62.94 o 
  -3   5  10    15075.00    14811.98    129.11 o 
  -1   5  10    12407.22    12101.16    111.62 o 
   1   5  10      297.36      248.15     25.29 o 
   3   5  10    12658.54    11839.64    109.07 o 
   5   5  10     5089.18     4591.85     72.13 o 
   7   5  10      146.03      175.43     29.06 o 
   9   5  10     3939.27     3785.10     88.99 o 
  11   5  10     8033.47     7270.15    128.43 o 
  13   5  10     1291.23     1455.16     69.31 o 
  15   5  10     1114.69     1075.97     67.36 o 
  17   5  10      465.66      436.90     72.66 o 
  19   5  10      100.92        0.00     52.51 o 
 -20   6  10       30.22       59.42     53.26 o 
 -18   6  10       58.99      110.52     41.00 o 
 -16   6  10       23.81        6.41     59.48 o 
 -14   6  10       54.75        0.59     37.87 o 
 -12   6  10       65.89       60.86     60.71 o 
 -10   6  10     1619.53     1544.77     57.58 o 
  -8   6  10       50.89       78.47     32.02 o 
  -6   6  10     1603.89     1423.37     36.30 o 
  -4   6  10     4500.09     3937.77     59.79 o 
  -2   6  10      386.31      411.41     34.97 o 
   0   6  10     7705.61     6962.22     81.99 o 
   2   6  10       10.87        0.00     32.32 o 
   4   6  10     2573.15     2507.22     47.18 o 
   6   6  10        9.48       26.59     25.79 o 
   8   6  10      483.37      484.43     60.59 o 
  10   6  10      485.85      666.62     52.55 o 
  12   6  10        0.57       34.82     42.63 o 
  14   6  10       12.32       16.64     45.09 o 
  16   6  10      712.77      959.03     68.57 o 
  18   6  10      680.51      714.36     66.67 o 
 -21   7  10       22.30        0.00     51.68 o 
 -19   7  10       55.57      101.72     41.41 o 
 -17   7  10       12.97        0.00     39.23 o 
 -15   7  10      966.31      995.19     62.20 o 
 -13   7  10        9.60       20.11     39.95 o 
 -11   7  10      565.92      681.57     54.74 o 
  -9   7  10       56.80      107.82     30.58 o 
  -7   7  10       38.11       61.21     23.52 o 
  -5   7  10     1319.98     1321.40     39.13 o 
  -3   7  10      344.06      509.74     31.45 o 
  -1   7  10      240.79      241.61     28.33 o 
   1   7  10      623.53      751.52     34.88 o 
   3   7  10       28.89       82.30     26.66 o 
   5   7  10        5.52       36.58     50.76 o 
   7   7  10       84.95      134.96     39.03 o 
   9   7  10      473.60      523.24     49.44 o 
  11   7  10       99.60      139.85     44.73 o 
  13   7  10       36.47       10.84     44.29 o 
  15   7  10      117.31      179.71     50.18 o 
  17   7  10        6.12       52.77     52.20 o 
 -20   8  10      295.79      299.87     92.46 o 
 -18   8  10       39.32       67.60     51.44 o 
 -16   8  10      202.82      233.91     50.03 o 
 -14   8  10        0.13        4.49     43.40 o 
 -12   8  10        1.70        8.83     43.98 o 
 -10   8  10      151.38      101.20     43.13 o 
  -8   8  10     1411.95     1454.12     49.19 o 
  -6   8  10     2317.44     2373.13     61.52 o 
  -4   8  10     1047.82      693.86     34.52 o 
  -2   8  10     1252.92     1353.70     68.81 o 
   0   8  10      546.10      583.02     34.16 o 
   2   8  10       91.98      112.22     32.83 o 
   4   8  10     5958.67     5162.07    116.57 o 
   6   8  10     5379.96     5563.09    111.98 o 
   8   8  10     2987.10     2981.40     86.94 o 
  10   8  10     1969.78     1726.25     73.90 o 
  12   8  10       95.72      138.67     44.78 o 
  14   8  10       20.25        0.00     45.51 o 
  16   8  10       62.62       84.80     50.35 o 
 -19   9  10      337.50      367.70     65.64 o 
 -17   9  10      476.62      667.92     70.70 o 
 -15   9  10      893.39      902.25     66.31 o 
 -13   9  10     1187.53     1203.94     72.07 o 
 -11   9  10       57.65        0.00     45.35 o 
  -9   9  10       61.62       59.06     40.57 o 
  -7   9  10     1564.62     1398.13     50.94 o 
  -5   9  10       52.76       21.21     31.66 o 
  -3   9  10       31.00       75.13     26.66 o 
  -1   9  10     2532.97     2521.83     57.38 o 
   1   9  10     6635.75     6060.48    209.27 o 
   3   9  10     3255.20     3105.29     83.01 o 
   5   9  10      669.58      609.45     48.72 o 
   7   9  10      711.56      716.68     54.87 o 
   9   9  10     2691.59     2903.52     90.42 o 
  11   9  10     1712.89     1681.54     76.14 o 
  13   9  10     1340.68     1372.93     75.38 o 
  15   9  10     1176.08     1198.66     74.90 o 
 -18  10  10       68.67      132.21     64.20 o 
 -16  10  10       34.91       73.69     55.76 o 
 -14  10  10        1.46       74.21     46.19 o 
 -12  10  10       19.01        0.00     48.15 o 
 -10  10  10     1622.32     1525.60     73.17 o 
  -8  10  10     2757.50     2597.55     80.64 o 
  -6  10  10     6503.97     6096.31    107.35 o 
  -4  10  10      434.10      459.49     41.38 o 
  -2  10  10        8.51       53.39     27.49 o 
   0  10  10       41.44       47.81     36.42 o 
   2  10  10      107.20       77.14     45.66 o 
   4  10  10       48.84       46.41     37.80 o 
   6  10  10     1510.67     1373.51     93.56 o 
   8  10  10     1233.02     1080.94     64.44 o 
  10  10  10      144.89       76.12     44.47 o 
  12  10  10       47.99       98.66     44.75 o 
  14  10  10       24.40       55.86     47.25 o 
 -15  11  10       17.27       92.47     60.41 o 
 -13  11  10       18.11        0.00     49.79 o 
 -11  11  10       92.01       52.34     48.38 o 
  -9  11  10       43.80       24.06     43.32 o 
  -7  11  10        2.24        0.00     44.61 o 
  -5  11  10       43.68       58.07     50.89 o 
  -3  11  10      361.69      412.49     43.29 o 
  -1  11  10      151.06      166.24     54.62 o 
   1  11  10     1843.20     1541.66    101.25 o 
   3  11  10      113.75      249.72     65.94 o 
   5  11  10       47.55       38.14     39.22 o 
   7  11  10       31.05        0.00     45.44 o 
   9  11  10       34.87       52.37     47.84 o 
  11  11  10       20.44       38.34     44.32 o 
  13  11  10      189.36      327.90     54.71 o 
 -14  12  10        1.38       45.23     60.40 o 
 -12  12  10        7.23        0.00     60.31 o 
 -10  12  10       34.68       33.58     48.48 o 
  -8  12  10      670.74      609.22     77.01 o 
  -6  12  10      343.80      432.22     56.57 o 
  -4  12  10      122.25      143.11     45.07 o 
  -2  12  10      128.57      106.55     42.05 o 
   0  12  10        0.04       77.57     69.89 o 
   2  12  10       54.36       11.73     47.28 o 
   4  12  10      476.08      460.64     47.54 o 
   6  12  10       33.44       54.68     41.20 o 
   8  12  10       18.49       34.25     42.45 o 
  10  12  10       59.83       90.09     46.59 o 
  12  12  10        0.31        2.63     50.62 o 
 -11  13  10      290.02      395.69    108.49 o 
  -9  13  10       99.38      164.34     60.22 o 
  -7  13  10       15.79       65.71     49.53 o 
  -5  13  10      405.59      479.21     73.58 o 
  -3  13  10      180.35      170.67     46.71 o 
  -1  13  10      366.85      458.03     58.05 o 
   1  13  10      104.97      103.84     50.85 o 
   3  13  10      302.55      364.72     61.07 o 
   5  13  10      262.86      285.34     47.13 o 
   7  13  10        1.68        0.00     40.18 o 
   9  13  10        4.00       73.05     44.97 o 
  -8  14  10      380.00      328.34     71.84 o 
  -6  14  10     1012.15     1026.59     96.10 o 
  -4  14  10      701.67      751.72    106.28 o 
  -2  14  10      274.96      298.08     55.63 o 
   0  14  10       25.31       98.43     54.00 o 
   2  14  10       14.96      177.70    109.54 o 
   4  14  10      217.33      316.19     61.48 o 
   6  14  10      525.43      618.97     72.43 o 
  -1  15  10      181.97      264.29    178.85 o 
 -23   1  11        8.61        0.00     91.21 o 
 -21   1  11       30.00        0.00     47.88 o 
 -19   1  11     1219.35     1226.70     65.15 o 
 -17   1  11     2364.86     2469.92     57.55 o 
 -15   1  11     4146.36     3682.13     69.88 o 
 -13   1  11      296.92      357.96     24.23 o 
 -11   1  11     3374.00     3341.23     45.71 o 
  -9   1  11     2109.77     2128.78     34.55 o 
  -7   1  11      371.19      402.48     25.06 o 
  -5   1  11    22424.40    23667.49    194.70 o 
  -3   1  11    15612.79    16479.16    125.94 o 
  -1   1  11     1361.65     1329.84     32.68 o 
   1   1  11     1076.96      886.02     28.02 o 
   3   1  11      914.12     1045.35     30.97 o 
   5   1  11     3620.47     3287.14     50.88 o 
   7   1  11    18508.80    20571.38    166.71 o 
   9   1  11     4793.52     4339.62     65.84 o 
  11   1  11      656.64      694.16     44.60 o 
  13   1  11     1556.16     1679.73     68.25 o 
  15   1  11     1972.13     1993.33     70.81 o 
  17   1  11        4.15        0.00     40.70 o 
  19   1  11      116.42       72.67     51.99 o 
 -22   2  11       96.55      118.23     52.77 o 
 -20   2  11       29.76       33.52     48.09 o 
 -18   2  11       25.22        0.00     31.14 o 
 -16   2  11        1.65       14.60     29.32 o 
 -14   2  11     4357.98     4096.98     65.17 o 
 -12   2  11     2013.08     1799.52     48.36 o 
 -10   2  11     6332.48     6884.33     71.97 o 
  -8   2  11     2251.40     2615.53     47.60 o 
  -6   2  11     1091.29      666.67     29.82 o 
  -4   2  11    18295.22    18919.08    164.30 o 
  -2   2  11    30417.63    32013.74    224.19 o 
   0   2  11    10312.82    10380.33     90.84 o 
   2   2  11    47349.41    45569.99    309.58 o 
   4   2  11    18692.36    17664.72    159.52 o 
   6   2  11     4661.02     4584.86     70.26 o 
   8   2  11     4570.25     4189.40     71.32 o 
  10   2  11      626.87      702.08     42.34 o 
  12   2  11     1361.48     1033.37     49.86 o 
  14   2  11      380.60      380.15     41.62 o 
  16   2  11     2035.58     2118.51    162.90 o 
  18   2  11      708.73      652.15     66.54 o 
  20   2  11      468.91      519.96     66.09 o 
 -23   3  11       10.42        1.95     53.26 o 
 -21   3  11      202.70      220.53     55.02 o 
 -19   3  11     1984.20     2018.59     69.50 o 
 -17   3  11     2331.17     2573.72     72.16 o 
 -15   3  11      164.61      203.31     31.01 o 
 -13   3  11     1306.04     1501.69     45.95 o 
 -11   3  11       58.27      141.57     26.81 o 
  -9   3  11     2873.42     3441.29     58.52 o 
  -7   3  11       94.61       85.20     22.45 o 
  -5   3  11      901.65     1546.68     48.73 o 
  -3   3  11    30648.87    29417.54    212.07 o 
  -1   3  11    16802.20    18891.40    147.19 o 
   1   3  11      646.01      627.64     25.40 o 
   3   3  11      542.68      499.15     31.81 o 
   5   3  11       14.48       55.96     26.01 o 
   7   3  11     1578.20     1999.36     50.35 o 
   9   3  11    15783.02    15738.47    162.21 o 
  11   3  11    28601.22    26611.15    308.69 o 
  13   3  11     8071.14     7452.84    112.53 o 
  15   3  11      356.93      423.99     54.08 o 
  17   3  11      150.84      245.55     56.38 o 
  19   3  11      144.32      181.15     59.70 o 
 -22   4  11       37.18       13.92     98.30 o 
 -20   4  11       25.56       70.98     41.08 o 
 -18   4  11      175.97      188.03     40.79 o 
 -16   4  11       15.18        0.00     35.37 o 
 -14   4  11       19.11        0.00     26.65 o 
 -12   4  11      670.95      593.67     34.34 o 
 -10   4  11     9238.19     8728.02     87.76 o 
  -8   4  11      699.84      650.14     34.31 o 
  -6   4  11     5005.58     5521.52     63.03 o 
  -4   4  11     8330.22     9316.49     89.68 o 
  -2   4  11     1235.85     1440.10     33.80 o 
   0   4  11      269.71      383.62     35.34 o 
   2   4  11     4243.30     4944.50     81.85 o 
   4   4  11      882.55      868.00     37.68 o 
   6   4  11     2325.55     2288.90     54.91 o 
   8   4  11        4.36       16.87     32.79 o 
  10   4  11     8986.19     9586.63    122.30 o 
  12   4  11     1011.25     1032.53     63.08 o 
  14   4  11      585.41      461.76     54.38 o 
  16   4  11        0.85       33.75     46.09 o 
  18   4  11      133.01       96.15     54.10 o 
  20   4  11      102.51      137.60     73.01 o 
 -21   5  11      134.50      196.90     45.79 o 
 -19   5  11      443.47      356.06     50.14 o 
 -17   5  11      501.34      510.80     46.05 o 
 -15   5  11       98.83       72.45     36.46 o 
 -13   5  11      220.86       74.67     32.89 o 
 -11   5  11        5.87       10.31     26.00 o 
  -9   5  11      417.74      488.37     41.96 o 
  -7   5  11       47.30        3.19     18.59 o 
  -5   5  11      408.84      472.73     26.39 o 
  -3   5  11      370.62      418.11     25.42 o 
  -1   5  11     4479.69     5119.57     66.24 o 
   1   5  11     9370.33     9343.63     94.42 o 
   3   5  11     7605.91     7325.66     93.87 o 
   5   5  11      157.41      160.76     35.21 o 
   7   5  11      660.97      525.91     35.66 o 
   9   5  11      458.79      613.74     50.64 o 
  11   5  11     3129.40     2926.72     85.74 o 
  13   5  11      194.09      147.04     47.13 o 
  15   5  11        0.79        0.00     47.65 o 
  17   5  11        0.04        0.00     49.48 o 
  19   5  11        3.63       14.92     55.95 o 
 -20   6  11      301.88      350.59     49.87 o 
 -18   6  11      467.37      509.24     49.32 o 
 -16   6  11      593.35      557.25     49.23 o 
 -14   6  11     1304.03     1256.57     58.32 o 
 -12   6  11      617.09      738.62     54.37 o 
 -10   6  11     3479.27     3084.27     92.94 o 
  -8   6  11     2109.53     1914.25     41.44 o 
  -6   6  11      498.04      524.70     40.89 o 
  -4   6  11      740.57      912.32     34.24 o 
  -2   6  11    20883.73    21260.00    176.15 o 
   0   6  11    13789.11    14125.12    130.44 o 
   2   6  11     3645.17     3203.01     54.77 o 
   4   6  11     1305.29     1201.58     44.65 o 
   6   6  11     1784.28     1780.45     49.07 o 
   8   6  11     1821.09     2075.41     70.59 o 
  10   6  11      463.71      534.11     50.61 o 
  12   6  11     2074.73     2025.38     77.36 o 
  14   6  11      966.09     1014.41     65.61 o 
  16   6  11      628.04      645.63     63.03 o 
  18   6  11      253.65      306.79     60.02 o 
 -21   7  11      346.08      449.62     65.35 o 
 -19   7  11     1084.48     1189.92     64.39 o 
 -17   7  11      397.35      403.07     47.34 o 
 -15   7  11      900.77      995.36     58.15 o 
 -13   7  11      204.00      308.14     43.79 o 
 -11   7  11        0.25       23.42     39.85 o 
  -9   7  11     3936.80     3544.77     82.96 o 
  -7   7  11     4555.64     4304.42     79.60 o 
  -5   7  11     2753.82     2940.86     54.84 o 
  -3   7  11    15434.16    14779.01    139.69 o 
  -1   7  11     8760.60     9089.17    250.03 o 
   1   7  11     1298.34     1583.77     44.14 o 
   3   7  11       28.45       41.53     28.10 o 
   5   7  11      628.49      639.13     47.42 o 
   7   7  11     3073.95     3223.60     85.94 o 
   9   7  11     3290.11     3071.46     87.58 o 
  11   7  11     5500.61     4956.14    113.46 o 
  13   7  11      559.57      559.91     56.09 o 
  15   7  11      403.96      383.20     56.83 o 
  17   7  11       55.80       38.35     53.75 o 
 -20   8  11       68.52        0.00     51.53 o 
 -18   8  11       66.14       87.51     44.86 o 
 -16   8  11        0.78       44.90     43.37 o 
 -14   8  11        5.09        1.20     41.43 o 
 -12   8  11       17.37        1.27     41.18 o 
 -10   8  11      201.34      160.75     44.05 o 
  -8   8  11       41.85       83.46     37.34 o 
  -6   8  11      472.96      515.35     31.97 o 
  -4   8  11      130.95      179.88     27.93 o 
  -2   8  11       20.27        0.00     29.60 o 
   0   8  11      285.33      266.11     30.80 o 
   2   8  11     6020.06     6188.18     84.76 o 
   4   8  11      621.39      778.50     50.70 o 
   6   8  11     3790.86     3204.10    131.19 o 
   8   8  11      770.09      676.57     55.13 o 
  10   8  11      537.67      754.71     58.42 o 
  12   8  11      517.42      527.32     55.26 o 
  14   8  11      168.57      229.70     56.24 o 
  16   8  11      487.92      486.18     59.90 o 
 -19   9  11        0.03        0.00     63.73 o 
 -17   9  11       22.91        0.00     52.66 o 
 -15   9  11       15.12       28.10     42.72 o 
 -13   9  11        4.54        0.00     44.98 o 
 -11   9  11      189.88      209.65     48.20 o 
  -9   9  11      152.50      199.80     43.38 o 
  -7   9  11      496.16      581.75     53.74 o 
  -5   9  11      727.28      675.67     42.74 o 
  -3   9  11     2115.40     1878.81     66.78 o 
  -1   9  11      391.68      499.05     35.56 o 
   1   9  11      532.22      576.01     42.11 o 
   3   9  11       34.04      111.02     36.76 o 
   5   9  11       10.60        7.24     36.79 o 
   7   9  11      639.66      701.12     56.23 o 
   9   9  11        0.22      123.61     45.16 o 
  11   9  11       57.76       93.67     45.12 o 
  13   9  11      336.76      371.86    106.87 o 
  15   9  11      129.69      217.07     53.01 o 
 -18  10  11        1.76        0.00    185.32 o 
 -16  10  11        2.74        0.00     61.22 o 
 -14  10  11       67.08       83.48     53.88 o 
 -12  10  11      862.11      928.42    109.56 o 
 -10  10  11        4.49        0.00     42.25 o 
  -8  10  11      319.59      350.59     53.61 o 
  -6  10  11      499.11      507.19     56.01 o 
  -4  10  11      142.58      107.52     35.17 o 
  -2  10  11      549.30      550.77     36.76 o 
   0  10  11        3.85        0.00     31.94 o 
   2  10  11      121.26      163.87     37.49 o 
   4  10  11     1170.67     1147.49     60.81 o 
   6  10  11     1587.25     1657.00     72.22 o 
   8  10  11     1166.52     1152.67     66.54 o 
  10  10  11        9.95        0.00     42.30 o 
  12  10  11      402.31      473.13     56.54 o 
  14  10  11      367.01      366.73     56.99 o 
 -15  11  11      243.52      185.18     77.30 o 
 -13  11  11       87.82       57.71     49.47 o 
 -11  11  11      145.75      219.23     51.78 o 
  -9  11  11       10.06       64.09     44.93 o 
  -7  11  11      210.25      247.69     50.56 o 
  -5  11  11     2776.40     2493.58    112.98 o 
  -3  11  11     4411.74     4021.30     89.94 o 
  -1  11  11     2199.52     2011.83     77.64 o 
   1  11  11     1621.51     1664.16     68.06 o 
   3  11  11       52.44       88.36     40.43 o 
   5  11  11      209.98      335.72     46.50 o 
   7  11  11      352.41      280.25     54.24 o 
   9  11  11     1033.36     1029.59     67.96 o 
  11  11  11      945.88      958.57     67.90 o 
  13  11  11      479.54      499.02     83.73 o 
 -14  12  11       55.79        5.87     62.85 o 
 -12  12  11      288.68      352.80     55.42 o 
 -10  12  11      757.69      724.39     64.23 o 
  -8  12  11      596.83      602.50     59.95 o 
  -6  12  11      323.53      334.01     54.20 o 
  -4  12  11      153.92      216.83     64.28 o 
  -2  12  11      795.12      760.90     59.46 o 
   0  12  11     1795.70     1595.47     85.41 o 
   2  12  11     1148.76      949.17     59.37 o 
   4  12  11      530.11      545.06     49.50 o 
   6  12  11      435.01      470.45     54.11 o 
   8  12  11        1.25        0.00     63.08 o 
  10  12  11        3.78        9.15     44.03 o 
 -11  13  11      107.79      259.33    100.24 o 
  -9  13  11      144.30      270.08     79.08 o 
  -7  13  11        0.61        0.00     46.98 o 
  -5  13  11       79.22        0.00     99.74 o 
  -3  13  11      109.39       39.57     63.56 o 
  -1  13  11      232.38      269.08     80.62 o 
   1  13  11       93.84      120.00     51.56 o 
   3  13  11       43.66      140.02     53.51 o 
   5  13  11        9.68       54.46     41.75 o 
   7  13  11       40.07      108.54     43.96 o 
   9  13  11        5.31       72.36     44.83 o 
  -8  14  11        0.59      132.85     68.03 o 
  -6  14  11        0.96       46.60     59.14 o 
  -4  14  11       77.65       72.33    156.01 o 
  -2  14  11       11.69       66.07     73.22 o 
   0  14  11        1.12       48.14     67.22 o 
   2  14  11       53.93      203.82    140.68 o 
   4  14  11      227.86      256.79     61.10 o 
   6  14  11       52.68      104.38     60.30 o 
 -22   0  12        3.29        0.00     77.58 o 
 -20   0  12       71.42       54.04     61.71 o 
 -18   0  12      295.75      236.38     55.55 o 
 -16   0  12       95.13       96.82     70.36 o 
 -14   0  12      929.97      887.71     44.79 o 
 -12   0  12     3747.99     3112.35     64.64 o 
 -10   0  12    23486.86    23192.12    223.86 o 
  -8   0  12    34926.37    38883.49    383.01 o 
  -6   0  12     5513.26     6087.67     86.97 o 
  -4   0  12   104149.11   110215.54   1195.17 o 
  -2   0  12   161990.83   170976.03   2699.79 o 
   0   0  12    36669.54    40095.36    387.56 o 
   2   0  12    14995.92    17659.71    197.65 o 
   4   0  12    30242.88    32893.22    545.40 o 
   6   0  12    61086.46    67272.21    640.29 o 
   8   0  12      124.48       50.55     38.05 o 
  10   0  12    12471.30    13732.84    189.86 o 
  12   0  12     2426.08     2319.09    135.76 o 
  14   0  12     3236.72     2652.64    121.10 o 
  16   0  12     1353.18     1282.33    115.07 o 
  18   0  12      109.60      185.32     78.44 o 
  20   0  12       22.99        0.00    112.05 o 
 -23   1  12      204.84      202.39     61.11 o 
 -21   1  12      414.96      442.53     76.67 o 
 -19   1  12     2478.99     2539.86    107.43 o 
 -17   1  12      819.73      888.35     64.50 o 
 -15   1  12       47.32       25.19     25.91 o 
 -13   1  12     1860.54     1900.75     51.03 o 
 -11   1  12     4508.92     3933.18     52.50 o 
  -9   1  12     3663.36     2908.94     42.19 o 
  -7   1  12      926.06     1192.81     34.94 o 
  -5   1  12     9325.73     8571.06     91.78 o 
  -3   1  12      325.69      336.78     56.44 o 
  -1   1  12     3341.29     3728.96     48.35 o 
   1   1  12    20393.92    20315.82    154.62 o 
   3   1  12    14999.76    16622.74    134.47 o 
   5   1  12    16551.77    16577.76    138.20 o 
   7   1  12     5254.01     5685.13     72.51 o 
   9   1  12      612.92      830.73     39.04 o 
  11   1  12     1398.68     1238.66     51.38 o 
  13   1  12      505.18      421.42     56.09 o 
  15   1  12      562.47      397.43     46.30 o 
  17   1  12     1322.18     1375.48     66.27 o 
  19   1  12      404.16      537.57     63.61 o 
 -22   2  12        3.41        0.00     47.24 o 
 -20   2  12       24.80        0.00     46.48 o 
 -18   2  12      662.78      612.02     49.54 o 
 -16   2  12      292.12      349.72     34.65 o 
 -14   2  12     2829.66     3003.04     56.71 o 
 -12   2  12       28.70        0.00     23.48 o 
 -10   2  12     3341.34     3271.76     56.87 o 
  -8   2  12        0.05        0.00     21.58 o 
  -6   2  12     5427.98     5352.40     72.26 o 
  -4   2  12    14929.02    15769.30    144.38 o 
  -2   2  12      582.37      604.99     23.93 o 
   0   2  12     1718.30     1676.31     33.02 o 
   2   2  12      260.83      147.97     52.89 o 
   4   2  12     3660.33     4385.63     67.19 o 
   6   2  12      786.60      887.01     48.88 o 
   8   2  12     1854.70     1947.77     53.49 o 
  10   2  12     1514.06     1442.51     53.23 o 
  12   2  12      572.04      535.01     43.47 o 
  14   2  12     1246.04     1067.48     60.09 o 
  16   2  12      209.82      258.20     54.48 o 
  18   2  12       63.45        0.00     52.12 o 
  20   2  12       11.28       30.70     64.12 o 
 -23   3  12      214.08      211.32     58.92 o 
 -21   3  12      482.13      512.39     60.67 o 
 -19   3  12       62.36       64.30     75.27 o 
 -17   3  12       27.60       47.54     35.71 o 
 -15   3  12      320.92      212.57     36.17 o 
 -13   3  12        0.49        3.29     28.04 o 
 -11   3  12     2655.18     2871.79     58.62 o 
  -9   3  12      375.72      312.68     27.99 o 
  -7   3  12     1114.81     1284.44     39.16 o 
  -5   3  12       58.42       43.24     23.05 o 
  -3   3  12    21264.99    19299.61    150.83 o 
  -1   3  12     4825.96     4600.78     56.32 o 
   1   3  12       54.49       73.57     32.08 o 
   3   3  12    13867.05    14863.29    143.30 o 
   5   3  12     9025.30     8662.24    103.12 o 
   7   3  12     2487.26     2484.04     56.67 o 
   9   3  12     4608.45     5424.80     88.06 o 
  11   3  12     4483.89     3688.02     77.68 o 
  13   3  12     1737.15     1545.04     76.99 o 
  15   3  12       78.56       76.93     48.27 o 
  17   3  12      672.12      556.12     97.48 o 
  19   3  12      123.15      195.03     57.87 o 
 -22   4  12       18.63       79.57     55.33 o 
 -20   4  12       41.11       26.55     50.16 o 
 -18   4  12      250.75      402.46     44.79 o 
 -16   4  12     2028.98     2190.96     67.27 o 
 -14   4  12      361.81      424.91     35.47 o 
 -12   4  12      277.23      106.11     27.11 o 
 -10   4  12     9157.53     9250.25    109.99 o 
  -8   4  12     1490.83     1554.62     43.85 o 
  -6   4  12     1846.29     1621.49     43.73 o 
  -4   4  12      138.44      144.18     26.16 o 
  -2   4  12    23886.94    24878.64    189.81 o 
   0   4  12      869.45      627.01     27.08 o 
   2   4  12    57768.58    64077.32    431.82 o 
   4   4  12    23182.43    23104.01    205.42 o 
   6   4  12      159.67      212.15     30.17 o 
   8   4  12      315.49      228.68     35.23 o 
  10   4  12     5334.67     5427.50    207.28 o 
  12   4  12     3610.33     3347.84     91.57 o 
  14   4  12     2103.80     1990.01     80.31 o 
  16   4  12      606.92      619.16     60.38 o 
  18   4  12        2.78        0.00     51.33 o 
 -21   5  12       61.17      169.23     56.44 o 
 -19   5  12      418.35      439.14     51.20 o 
 -17   5  12      410.60      343.96     42.10 o 
 -15   5  12      248.26      298.33     40.15 o 
 -13   5  12       38.62       68.35     32.32 o 
 -11   5  12      363.48      527.65     34.40 o 
  -9   5  12     5438.06     4653.36     73.03 o 
  -7   5  12     4842.73     4785.97     62.23 o 
  -5   5  12     2249.87     1945.83     39.59 o 
  -3   5  12    11884.99    11453.20    108.93 o 
  -1   5  12     3047.39     3469.11     54.81 o 
   1   5  12      590.37      808.77     32.19 o 
   3   5  12    20427.44    20671.28    190.46 o 
   5   5  12    19395.92    18470.14    178.63 o 
   7   5  12     6759.00     6585.06     94.58 o 
   9   5  12     2555.28     2015.56     71.60 o 
  11   5  12      459.85      437.47     52.55 o 
  13   5  12        0.03       25.59     45.33 o 
  15   5  12      246.60      275.23     54.65 o 
  17   5  12     1028.47      926.68     70.64 o 
  19   5  12      743.71      695.92     74.10 o 
 -20   6  12      171.54      250.45     48.63 o 
 -18   6  12      256.19      308.82     43.98 o 
 -16   6  12      134.51      153.06     40.56 o 
 -14   6  12       70.43        0.00     39.75 o 
 -12   6  12      877.85      915.81     56.18 o 
 -10   6  12      123.88      171.15     34.11 o 
  -8   6  12      665.96      687.96     40.85 o 
  -6   6  12       93.53       71.83     34.76 o 
  -4   6  12      654.68      591.35     48.76 o 
  -2   6  12     7410.99     8438.38     98.54 o 
   0   6  12    15216.77    13771.63    197.94 o 
   2   6  12     2508.15     2382.92     48.75 o 
   4   6  12      531.39      661.56     57.63 o 
   6   6  12      125.94      177.85     30.41 o 
   8   6  12     5421.09     4977.03    203.87 o 
  10   6  12     3713.64     3197.55    112.42 o 
  12   6  12     1427.47     1288.48     68.00 o 
  14   6  12        8.53       56.12     45.42 o 
  16   6  12      305.94      331.61     59.43 o 
  18   6  12       61.42      146.15     57.21 o 
 -21   7  12       15.92        0.00     66.32 o 
 -19   7  12       14.71       67.51     40.90 o 
 -17   7  12       84.15      118.71     42.03 o 
 -15   7  12      418.43      406.42     49.28 o 
 -13   7  12       61.71        0.00     45.22 o 
 -11   7  12     1206.21     1201.88     66.06 o 
  -9   7  12       90.17       70.27     38.16 o 
  -7   7  12     1799.20     1754.20     44.32 o 
  -5   7  12     3514.43     3311.96     66.69 o 
  -3   7  12      127.79      165.38     26.83 o 
  -1   7  12      803.68      737.01     36.31 o 
   1   7  12        0.06        0.00     24.93 o 
   3   7  12     2042.75     2139.71     55.78 o 
   5   7  12     4076.75     3881.18     90.27 o 
   7   7  12      561.97      490.52     49.07 o 
   9   7  12      554.80      589.52     52.26 o 
  11   7  12      235.49      332.32     49.06 o 
  13   7  12      161.21       84.38     46.12 o 
  15   7  12        2.42       80.94     50.81 o 
  17   7  12        1.67       17.02     49.78 o 
 -20   8  12       49.67       11.54     83.48 o 
 -18   8  12       84.10      131.21     44.86 o 
 -16   8  12      440.40      437.05     51.22 o 
 -14   8  12     1745.99     1760.49     70.30 o 
 -12   8  12      776.98      820.74     57.17 o 
 -10   8  12      139.21      170.28     44.39 o 
  -8   8  12        0.35        0.00     44.29 o 
  -6   8  12        7.22       35.40     23.20 o 
  -4   8  12      219.21      228.47     27.94 o 
  -2   8  12     1085.97     1103.60     41.37 o 
   0   8  12     9626.81     9714.17    111.10 o 
   2   8  12    12699.59    11806.95    139.65 o 
   4   8  12     1049.94     1105.24     56.56 o 
   6   8  12       45.42       71.19     40.51 o 
   8   8  12      640.91      624.66     54.41 o 
  10   8  12     2372.14     2218.92     82.77 o 
  12   8  12     1256.48     1200.33     68.57 o 
  14   8  12     1022.07     1164.91     76.51 o 
  16   8  12      175.71      201.89     54.80 o 
 -19   9  12       99.21      142.48     57.90 o 
 -17   9  12        1.78       24.60     42.99 o 
 -15   9  12       34.51       29.25     43.54 o 
 -13   9  12      164.82       45.29     51.32 o 
 -11   9  12     1318.62     1367.78     67.59 o 
  -9   9  12     2220.62     2175.62     80.38 o 
  -7   9  12     3814.35     3721.37     97.11 o 
  -5   9  12      122.67       82.37     32.52 o 
  -3   9  12      264.50      240.25     44.10 o 
  -1   9  12      185.51      244.79     32.29 o 
   1   9  12      110.27       70.94     35.02 o 
   3   9  12      944.08     1008.40     64.32 o 
   5   9  12      949.79      984.72     57.49 o 
   7   9  12     3630.93     3711.31    107.37 o 
   9   9  12     1411.90     1482.39     82.24 o 
  11   9  12      245.64      160.17     47.80 o 
  13   9  12      231.39      285.94     54.30 o 
  15   9  12        0.98       29.20     66.81 o 
 -16  10  12      179.14      283.18     52.20 o 
 -14  10  12      915.89      880.94     63.92 o 
 -12  10  12     1870.34     2125.48     81.01 o 
 -10  10  12      469.76      407.96     53.71 o 
  -8  10  12      571.57      520.64     56.91 o 
  -6  10  12      756.53      849.49     61.62 o 
  -4  10  12      925.38      691.77     45.46 o 
  -2  10  12        8.01        0.00     27.99 o 
   0  10  12      537.74      564.06     56.68 o 
   2  10  12      906.14      863.31     53.87 o 
   4  10  12       93.69       21.79     38.23 o 
   6  10  12      312.01      273.87     58.90 o 
   8  10  12     1992.61     1734.89     77.01 o 
  10  10  12      679.78      588.52     57.10 o 
  12  10  12      304.30      369.20     56.11 o 
  14  10  12      387.79      331.69     56.07 o 
 -15  11  12       53.62       63.99     49.10 o 
 -13  11  12        5.66        0.00     45.96 o 
 -11  11  12       40.83      143.55     78.64 o 
  -9  11  12      203.19      189.30     58.97 o 
  -7  11  12      452.58      399.74     53.59 o 
  -5  11  12       83.46      153.75     52.01 o 
  -3  11  12       81.42       82.84     42.93 o 
  -1  11  12      166.86      319.27     52.94 o 
   1  11  12      506.39      596.56     50.39 o 
   3  11  12       26.42       78.42     53.00 o 
   5  11  12      666.32      734.13     74.97 o 
   7  11  12       41.55       86.03     43.89 o 
   9  11  12        7.97        0.00     42.44 o 
  11  11  12      119.85      145.81     48.34 o 
  13  11  12       15.10       45.55     48.79 o 
 -14  12  12       80.08       48.79     72.52 o 
 -12  12  12       45.64      105.25     54.54 o 
 -10  12  12      431.40      508.52     58.29 o 
  -8  12  12      153.46      159.18     50.55 o 
  -6  12  12      114.42       63.72     49.32 o 
  -4  12  12      408.62      389.68     72.30 o 
  -2  12  12      899.60     1085.98     93.68 o 
   0  12  12     1519.53     1663.16     87.80 o 
   2  12  12     1345.36     1301.39     66.00 o 
   4  12  12      292.58      261.32     62.29 o 
   6  12  12       38.25       98.62     44.89 o 
   8  12  12       97.09      129.36     58.35 o 
  10  12  12       20.07       42.72     47.50 o 
 -11  13  12      207.61      385.34     62.86 o 
  -9  13  12      386.62      403.29     56.99 o 
  -7  13  12      544.71      564.42     72.89 o 
  -5  13  12      665.89      668.65    158.41 o 
  -3  13  12      384.94      446.84    134.46 o 
  -1  13  12      337.21      366.85    136.81 o 
   1  13  12      217.22      215.84     53.59 o 
   3  13  12       30.19       71.64     52.32 o 
   5  13  12      732.88      776.00     61.58 o 
   7  13  12      437.34      587.68     55.77 o 
  -8  14  12       52.38       82.42     62.73 o 
  -6  14  12       19.08       38.42     63.30 o 
  -4  14  12       72.76      195.80     95.68 o 
  -2  14  12      200.32      300.11     82.84 o 
   0  14  12      442.55      549.22     88.75 o 
   2  14  12      672.45      724.62    120.34 o 
   4  14  12      199.27      283.44     62.38 o 
 -23   1  13      180.06      202.59     60.33 o 
 -21   1  13       21.26        0.00     82.15 o 
 -19   1  13        0.41        0.00     38.20 o 
 -17   1  13     2183.86     2007.74     96.25 o 
 -15   1  13       78.09       17.55     27.97 o 
 -13   1  13     2886.24     2599.46     50.63 o 
 -11   1  13     8195.42     8078.13     80.33 o 
  -9   1  13    10797.45    10488.72    113.60 o 
  -7   1  13     4960.93     5637.44     73.67 o 
  -5   1  13      789.24      843.74     37.16 o 
  -3   1  13      501.81      322.89     21.26 o 
  -1   1  13    21129.62    21850.95    164.27 o 
   1   1  13     2832.87     3717.36     58.46 o 
   3   1  13     1301.48     1201.37     31.96 o 
   5   1  13     8667.90     7671.29     82.40 o 
   7   1  13     5816.03     5535.02     71.75 o 
   9   1  13      754.10      553.68     45.97 o 
  11   1  13     4635.35     4624.30     85.35 o 
  13   1  13        3.12        5.78     37.89 o 
  15   1  13       61.55       73.03     41.45 o 
  17   1  13      503.30      554.85     62.81 o 
  19   1  13       98.36      148.64     54.93 o 
 -22   2  13       29.30        0.00     50.14 o 
 -20   2  13      633.28      628.71     59.70 o 
 -18   2  13      498.47      582.25     51.24 o 
 -16   2  13     1231.73     1159.39     59.48 o 
 -14   2  13     1419.37     1371.09     46.86 o 
 -12   2  13      832.19      957.64     37.30 o 
 -10   2  13       61.64      116.91     24.47 o 
  -8   2  13      178.57      165.89     27.02 o 
  -6   2  13     1731.05     1379.97     39.14 o 
  -4   2  13     2923.91     2567.54     49.49 o 
  -2   2  13    18111.39    18301.93    143.61 o 
   0   2  13    21065.44    21260.29    176.96 o 
   2   2  13      246.19      245.18     38.66 o 
   4   2  13     4448.85     4986.33     73.74 o 
   6   2  13      908.64      687.82     38.70 o 
   8   2  13    20009.99    18491.54    180.97 o 
  10   2  13    18663.18    18646.20    188.85 o 
  12   2  13      326.59      499.46     42.24 o 
  14   2  13       20.65       10.45     40.13 o 
  16   2  13       62.68        0.00     49.54 o 
  18   2  13      137.52      131.34     64.28 o 
 -23   3  13      110.39       80.21     54.74 o 
 -21   3  13       82.85       37.07     51.06 o 
 -19   3  13      201.82      199.56     55.23 o 
 -17   3  13       77.66       81.85     44.65 o 
 -15   3  13      480.61      472.97     36.91 o 
 -13   3  13      624.51      664.51     36.13 o 
 -11   3  13     5564.26     6431.64    151.30 o 
  -9   3  13     8524.23     8677.91    106.60 o 
  -7   3  13     2020.28     1662.23     47.37 o 
  -5   3  13     3524.68     4295.83     66.80 o 
  -3   3  13     1336.75     1228.91     32.93 o 
  -1   3  13     8719.61     9873.20    106.46 o 
   1   3  13     8633.45     8998.80     87.90 o 
   3   3  13    11662.84    11853.47    124.46 o 
   5   3  13     3769.65     3078.03     73.70 o 
   7   3  13     4810.92     4272.52     74.86 o 
   9   3  13        2.49       29.98     33.50 o 
  11   3  13      492.60      513.85     43.41 o 
  13   3  13      489.51      706.89     56.78 o 
  15   3  13     1492.05     1576.90     81.40 o 
  17   3  13      571.74      520.21     66.31 o 
  19   3  13      532.30      602.93     70.52 o 
 -22   4  13       40.43        4.97     53.54 o 
 -20   4  13       35.60       15.02     50.62 o 
 -18   4  13      905.70      837.99     51.66 o 
 -16   4  13      662.39      862.09     49.04 o 
 -14   4  13       96.50       11.41     27.72 o 
 -12   4  13       39.64       73.26     27.09 o 
 -10   4  13       35.72       57.60     27.55 o 
  -8   4  13     1493.61     1837.61     53.43 o 
  -6   4  13     1208.62     1098.28     38.99 o 
  -4   4  13      855.77      970.73     32.34 o 
  -2   4  13      565.07      526.93     25.81 o 
   0   4  13      136.06      135.84     24.23 o 
   2   4  13        6.12       72.58     41.18 o 
   4   4  13     5526.56     5292.30     80.36 o 
   6   4  13     2950.26     3067.08     63.39 o 
   8   4  13     3927.47     3888.37     74.01 o 
  10   4  13     5273.70     4864.22     87.59 o 
  12   4  13      706.83      797.64     67.80 o 
  14   4  13       28.77       39.47     44.84 o 
  16   4  13        6.18       35.44     53.36 o 
  18   4  13       48.95       13.00     54.66 o 
 -21   5  13      188.39       98.88    145.73 o 
 -19   5  13      297.66      322.66     62.38 o 
 -17   5  13      462.58      455.84     44.30 o 
 -15   5  13     1357.68     1193.14     55.52 o 
 -13   5  13      826.39      625.96     43.34 o 
 -11   5  13       86.78      151.29     29.76 o 
  -9   5  13      160.39      180.71     28.86 o 
  -7   5  13     4353.97     4044.62     62.96 o 
  -5   5  13     4576.06     3914.32     67.55 o 
  -3   5  13      741.88      546.40     29.69 o 
  -1   5  13     9216.55     8205.05     89.59 o 
   1   5  13     3712.47     2875.89     51.57 o 
   3   5  13     3293.20     3540.00    120.50 o 
   5   5  13      578.16      643.81     38.38 o 
   7   5  13     1164.59     1043.17     45.38 o 
   9   5  13     3862.81     3505.54    139.22 o 
  11   5  13      317.80      246.14     46.92 o 
  13   5  13      682.25      632.77     57.34 o 
  15   5  13      399.92      345.66     53.54 o 
  17   5  13        2.70       26.42     68.54 o 
 -20   6  13      180.32      232.50     46.33 o 
 -18   6  13       29.50       53.59     38.94 o 
 -16   6  13      508.66      584.09     53.40 o 
 -14   6  13        6.84        0.00     43.96 o 
 -12   6  13     1434.59     1371.20     56.84 o 
 -10   6  13      350.56      345.06     34.28 o 
  -8   6  13       44.25       40.84     30.25 o 
  -6   6  13     9076.10     8830.17    127.09 o 
  -4   6  13    31107.88    29369.32    228.64 o 
  -2   6  13    10760.25    10604.87    109.43 o 
   0   6  13     1131.25     1035.69     37.88 o 
   2   6  13      511.03      602.89     37.71 o 
   4   6  13      508.12      580.43     38.56 o 
   6   6  13     1939.86     2018.86     54.96 o 
   8   6  13     3483.18     3229.95    142.45 o 
  10   6  13     3289.14     3223.35     90.46 o 
  12   6  13      449.32      489.92     54.72 o 
  14   6  13       72.07       48.55     50.14 o 
  16   6  13      108.43      173.72     53.55 o 
  18   6  13      109.79      180.07     60.25 o 
 -19   7  13      192.03      232.03     45.67 o 
 -17   7  13      121.19      169.29     43.25 o 
 -15   7  13      214.34      238.25     46.06 o 
 -13   7  13      526.11      728.41     53.00 o 
 -11   7  13     3729.35     3519.22     85.64 o 
  -9   7  13      438.13      345.57     58.10 o 
  -7   7  13       22.15       47.42     36.12 o 
  -5   7  13      301.25      357.72     30.97 o 
  -3   7  13      635.75      544.46     32.15 o 
  -1   7  13     3868.34     3715.46     63.74 o 
   1   7  13     6599.33     6098.86     81.93 o 
   3   7  13     8273.87     7209.23    102.22 o 
   5   7  13     5378.98     4653.21     99.32 o 
   7   7  13     1847.94     1587.60    107.90 o 
   9   7  13      548.98      526.16     51.87 o 
  11   7  13      289.88      363.56     52.55 o 
  13   7  13      161.94      219.41     50.58 o 
  15   7  13      983.32     1031.32     70.08 o 
  17   7  13      553.09      594.07     63.25 o 
 -20   8  13      187.44      264.89     77.01 o 
 -18   8  13       64.59       26.67     43.45 o 
 -16   8  13      207.04      292.80     47.74 o 
 -14   8  13       79.16       70.04     42.67 o 
 -12   8  13       80.65       66.27     43.71 o 
 -10   8  13      114.07      141.60     42.61 o 
  -8   8  13      493.26      433.40     48.76 o 
  -6   8  13      982.92      773.23     54.56 o 
  -4   8  13      459.84      427.53     31.29 o 
  -2   8  13     6874.40     6504.84     88.70 o 
   0   8  13     2203.79     1846.37     74.72 o 
   2   8  13       16.88      132.38     32.84 o 
   4   8  13      306.19      364.14     44.33 o 
   6   8  13      377.09      381.05     46.68 o 
   8   8  13     1409.59     1618.06     71.33 o 
  10   8  13     2245.30     2524.77     88.30 o 
  12   8  13      300.18      259.18     49.35 o 
  14   8  13       86.82      107.07     49.19 o 
  16   8  13        8.05        0.00     56.23 o 
 -19   9  13       19.29       33.16     55.88 o 
 -17   9  13        0.07       98.73     49.86 o 
 -15   9  13        6.28       35.13     43.59 o 
 -13   9  13      157.97       44.12     45.43 o 
 -11   9  13      230.89      207.60     47.99 o 
  -9   9  13      271.76      419.94     51.97 o 
  -7   9  13        0.83       25.92     43.38 o 
  -5   9  13      701.38      542.67     39.63 o 
  -3   9  13      355.78      386.23     36.12 o 
  -1   9  13        4.60        0.00     27.68 o 
   1   9  13      687.48      618.62     46.89 o 
   3   9  13      815.88      889.75     54.09 o 
   5   9  13      129.36      174.67     42.24 o 
   7   9  13      671.65      740.21     58.25 o 
   9   9  13     1053.25     1078.94     65.38 o 
  11   9  13       34.54       77.27     46.29 o 
  13   9  13       41.84       13.92     48.65 o 
  15   9  13        0.70        0.00     63.08 o 
 -16  10  13       39.58      107.11     52.95 o 
 -14  10  13       35.03       49.51     60.82 o 
 -12  10  13        5.17        7.57     48.09 o 
 -10  10  13       74.06       69.49     46.42 o 
  -8  10  13      827.44      964.88     65.40 o 
  -6  10  13     1415.73     1474.20     71.95 o 
  -4  10  13     2365.02     2159.65     66.25 o 
  -2  10  13      141.37      120.41     31.19 o 
   0  10  13        4.26        0.00     34.09 o 
   2  10  13      854.87      659.01     49.95 o 
   4  10  13       76.07       59.30     40.55 o 
   6  10  13      778.92      924.31     61.01 o 
   8  10  13     1347.68     1341.57     71.43 o 
  10  10  13     1068.97     1048.99     67.68 o 
  12  10  13      295.19      332.96     55.24 o 
  14  10  13      215.70      249.85     54.81 o 
 -15  11  13      100.24       74.20     50.20 o 
 -13  11  13      149.82      196.22     53.16 o 
 -11  11  13      306.24      317.86     62.08 o 
  -9  11  13     1099.66      971.95     66.44 o 
  -7  11  13     3122.42     2656.60     92.19 o 
  -5  11  13     2135.67     2083.77     83.72 o 
  -3  11  13       62.72       92.52     41.09 o 
  -1  11  13     2041.20     2068.46     80.56 o 
   1  11  13     5065.09     4529.21    106.76 o 
   3  11  13     5191.00     4726.65    112.18 o 
   5  11  13     1857.77     1715.15     81.49 o 
   7  11  13      409.79      310.60     49.56 o 
   9  11  13       19.74       67.43     44.41 o 
  11  11  13       54.64       36.70     45.98 o 
 -14  12  13      176.42      121.04     84.97 o 
 -12  12  13       21.93       38.42     54.95 o 
 -10  12  13      140.67       70.45     48.82 o 
  -8  12  13       43.03       51.94     48.72 o 
  -6  12  13       70.94      114.05     48.52 o 
  -4  12  13      459.36      446.47     73.69 o 
  -2  12  13     1614.07     1561.12     83.63 o 
   0  12  13      609.80      529.49     62.13 o 
   2  12  13       10.16      119.95     39.96 o 
   4  12  13       81.91      100.72     47.40 o 
   6  12  13      274.29      305.45     50.03 o 
   8  12  13      242.91      274.19     51.22 o 
  10  12  13      364.49      246.90     53.01 o 
 -11  13  13       85.44      150.96     57.94 o 
  -9  13  13        4.03       40.27     48.82 o 
  -7  13  13        8.12        4.71     69.78 o 
  -5  13  13       13.54       28.55     62.76 o 
  -3  13  13       25.47       16.53     69.04 o 
  -1  13  13        1.51       33.70     47.20 o 
   1  13  13       49.98      104.91     48.74 o 
   3  13  13       79.84      111.51     92.57 o 
   5  13  13        1.54        0.00     43.23 o 
   7  13  13        0.03       18.31     45.86 o 
  -8  14  13       54.61      106.54     61.09 o 
  -6  14  13        8.35      112.79     64.28 o 
  -4  14  13      246.79      284.08     84.47 o 
  -2  14  13      208.40      323.39    208.59 o 
   0  14  13        1.46       93.54    200.83 o 
   2  14  13       34.85      247.48     58.47 o 
   4  14  13       62.26      134.11     76.47 o 
 -22   0  14      772.44      803.41     90.68 o 
 -20   0  14     1743.60     1691.32    107.28 o 
 -18   0  14     2388.11     2110.99     92.67 o 
 -16   0  14     4419.75     4623.49    171.27 o 
 -14   0  14     2026.17     1989.95     77.99 o 
 -12   0  14      179.59      208.12     28.49 o 
 -10   0  14    19070.20    17893.61    206.87 o 
  -8   0  14     1970.23     1566.46     42.41 o 
  -6   0  14      714.55      606.53     32.22 o 
  -4   0  14    50601.92    45465.73    438.80 o 
  -2   0  14     6432.23     6926.93    101.69 o 
   0   0  14     2137.77     2269.81     60.31 o 
   2   0  14    13178.93    13232.32    171.55 o 
   4   0  14    24617.85    26424.95    285.49 o 
   6   0  14    15647.69    14817.42    188.81 o 
   8   0  14    12237.33    11543.40    165.63 o 
  10   0  14     1363.81      943.97    131.88 o 
  12   0  14      596.65      584.95     65.99 o 
  14   0  14      474.80      430.97     83.61 o 
  16   0  14     1145.05     1141.22    111.19 o 
  18   0  14      854.85      903.92     90.91 o 
 -23   1  14       53.42        0.00     70.45 o 
 -21   1  14      109.67       67.66     52.75 o 
 -19   1  14      115.34       67.57     40.32 o 
 -17   1  14      292.21      319.73     43.56 o 
 -15   1  14      361.86      339.33     39.34 o 
 -13   1  14       48.86       48.52     24.53 o 
 -11   1  14     5040.67     5165.32     77.80 o 
  -9   1  14      341.30      333.66     27.39 o 
  -7   1  14      503.09      374.34     25.51 o 
  -5   1  14        5.34        0.00     38.84 o 
  -3   1  14    11689.18    11390.21    100.04 o 
  -1   1  14    45561.17    44934.83    308.24 o 
   1   1  14    23305.58    25535.45    191.24 o 
   3   1  14      749.18      485.12     25.28 o 
   5   1  14        2.85       43.03     50.23 o 
   7   1  14     1409.05     1282.38     52.81 o 
   9   1  14      894.94      952.55     46.91 o 
  11   1  14      438.56      288.82     40.09 o 
  13   1  14      279.90      242.11     43.07 o 
  15   1  14      997.48     1015.33     58.70 o 
  17   1  14       18.26        0.00     52.07 o 
  19   1  14        9.27       74.25    111.19 o 
 -22   2  14        6.19       18.12     50.37 o 
 -20   2  14      104.27      115.49     49.37 o 
 -18   2  14      957.38      928.39     55.17 o 
 -16   2  14      139.12      180.12     40.25 o 
 -14   2  14       29.25       47.90     26.32 o 
 -12   2  14      101.68       66.69     25.12 o 
 -10   2  14     1411.86     1431.26     43.93 o 
  -8   2  14      608.96      616.16     31.76 o 
  -6   2  14     3712.98     3217.99     57.24 o 
  -4   2  14      582.96      321.40     21.15 o 
  -2   2  14     1156.24     1462.65     37.07 o 
   0   2  14    20792.92    22073.72    170.69 o 
   2   2  14     5019.72     4897.04     60.07 o 
   4   2  14     8293.33     8227.01     99.64 o 
   6   2  14     2564.79     2898.86     61.61 o 
   8   2  14       70.49      174.39     37.87 o 
  10   2  14     1306.35     1438.51     54.85 o 
  12   2  14      234.84      247.77     40.06 o 
  14   2  14      204.37      224.66     43.70 o 
  16   2  14      200.14      181.77     55.47 o 
  18   2  14       29.59       49.49     64.49 o 
 -23   3  14      168.61      251.54     96.67 o 
 -21   3  14      159.76      194.89     54.26 o 
 -19   3  14        1.15        0.00     45.85 o 
 -17   3  14       42.89       61.37     32.27 o 
 -15   3  14     2319.85     2382.67     66.92 o 
 -13   3  14     1911.78     2239.58     54.96 o 
 -11   3  14     2644.03     2048.39     50.15 o 
  -9   3  14     2865.36     2417.73     55.07 o 
  -7   3  14     9661.07     8317.06    101.93 o 
  -5   3  14     3298.90     3177.78     58.51 o 
  -3   3  14     1295.55     1342.92     32.14 o 
  -1   3  14     3983.97     4172.75     56.07 o 
   1   3  14     6023.11     6549.51     96.43 o 
   3   3  14     9201.19     9302.77    107.78 o 
   5   3  14      448.56      338.14     37.99 o 
   7   3  14       84.83      134.02     34.09 o 
   9   3  14     1431.50     1535.26     61.58 o 
  11   3  14     2585.59     2554.91     68.68 o 
  13   3  14       23.10        0.00     45.53 o 
  15   3  14       12.99       14.20     50.52 o 
  17   3  14       10.46        0.00     51.92 o 
  19   3  14      102.94      135.14     59.53 o 
 -22   4  14      205.09      314.59     66.44 o 
 -20   4  14      909.27     1101.81     73.77 o 
 -18   4  14      144.14      130.83     37.86 o 
 -16   4  14     1239.24     1286.37     56.19 o 
 -14   4  14       15.47       19.52     27.87 o 
 -12   4  14       13.72       24.26     26.71 o 
 -10   4  14     3563.10     3029.35     87.28 o 
  -8   4  14    11361.90    11663.94    189.71 o 
  -6   4  14     2915.74     2665.23     60.86 o 
  -4   4  14     4305.80     4153.29     55.81 o 
  -2   4  14       50.05       91.32     20.31 o 
   0   4  14      197.73      126.35     21.72 o 
   2   4  14       24.79        1.67     33.34 o 
   4   4  14    12979.80    12502.80    135.84 o 
   6   4  14     7500.37     7767.81    104.31 o 
   8   4  14     1059.56     1054.63     46.96 o 
  10   4  14     8769.22     7689.86    160.63 o 
  12   4  14     2032.36     1997.71     76.09 o 
  14   4  14       53.18       35.70     46.77 o 
  16   4  14     1318.62     1376.63     82.99 o 
  18   4  14      629.14      677.96     73.57 o 
 -21   5  14      259.77      333.77     70.13 o 
 -19   5  14        0.99       43.99     38.61 o 
 -17   5  14      369.68      434.31     46.38 o 
 -15   5  14     2422.11     2211.99     69.62 o 
 -13   5  14       63.91       89.36     29.83 o 
 -11   5  14     4582.23     4646.43     77.93 o 
  -9   5  14     7709.01     7638.24    105.53 o 
  -7   5  14       14.12        0.00     28.87 o 
  -5   5  14     3474.08     3463.56     53.22 o 
  -3   5  14     8838.64     7983.22     88.29 o 
  -1   5  14    17347.07    16642.82    146.19 o 
   1   5  14     9286.55     9553.29     99.47 o 
   3   5  14     1940.30     1996.18     52.68 o 
   5   5  14       15.33       40.96     30.53 o 
   7   5  14     4824.56     5040.97     85.35 o 
   9   5  14     1481.77     1455.11     65.92 o 
  11   5  14      816.54      729.61     58.58 o 
  13   5  14      511.56      568.48     56.72 o 
  15   5  14      765.37      853.59     65.71 o 
  17   5  14       67.82       76.53     61.40 o 
 -20   6  14      364.23      478.09     66.46 o 
 -18   6  14      112.03       69.43     43.39 o 
 -16   6  14       36.13       16.37     36.56 o 
 -14   6  14       30.49       19.56     36.23 o 
 -12   6  14      207.75      286.27     40.60 o 
 -10   6  14     2276.68     2040.32     58.53 o 
  -8   6  14     3571.28     3309.70    128.33 o 
  -6   6  14     3816.00     3950.53     60.21 o 
  -4   6  14     2958.33     3226.61     56.95 o 
  -2   6  14     3077.50     3166.26     57.15 o 
   0   6  14      396.31      341.16     30.02 o 
   2   6  14     2176.27     1878.04     53.13 o 
   4   6  14      255.19      199.89     35.77 o 
   6   6  14     1715.62     1918.69     84.21 o 
   8   6  14     1013.45     1060.29     58.98 o 
  10   6  14      960.26      926.66     60.82 o 
  12   6  14       80.25       44.48     45.47 o 
  14   6  14       80.82      110.04     49.87 o 
  16   6  14      499.37      491.16     60.69 o 
 -19   7  14       46.63       69.09     43.69 o 
 -17   7  14       11.49       25.30     41.07 o 
 -15   7  14      260.04      286.49     45.33 o 
 -13   7  14      169.47      179.16     43.37 o 
 -11   7  14      486.05      543.91     48.09 o 
  -9   7  14      318.64      313.77     47.08 o 
  -7   7  14      857.91      999.03     46.79 o 
  -5   7  14      309.57      287.88     33.40 o 
  -3   7  14     5631.19     5860.80     80.66 o 
  -1   7  14       75.84       51.84     40.86 o 
   1   7  14     3709.83     3937.23     66.72 o 
   3   7  14     8348.88     8307.16    113.12 o 
   5   7  14        1.08       55.45     38.17 o 
   7   7  14      482.01      454.43     49.47 o 
   9   7  14      257.37      250.80     52.63 o 
  11   7  14       18.01        7.45     42.47 o 
  13   7  14       10.23        0.00     44.60 o 
  15   7  14       39.48      148.89     52.03 o 
  17   7  14       25.92       18.82     78.01 o 
 -20   8  14       58.99      114.64     91.37 o 
 -18   8  14        1.69       81.19     43.88 o 
 -16   8  14       52.27       46.95     44.10 o 
 -14   8  14      130.48       71.94     43.32 o 
 -12   8  14        1.68        0.00     41.80 o 
 -10   8  14     2284.24     2068.08    109.36 o 
  -8   8  14     4383.33     3224.03     89.22 o 
  -6   8  14     5912.95     5570.06    129.88 o 
  -4   8  14     3137.86     3106.22     61.26 o 
  -2   8  14     1295.56     1398.40     45.46 o 
   0   8  14      521.37      615.14     37.11 o 
   2   8  14     3557.70     3723.20     75.85 o 
   4   8  14     7777.44     7317.54    341.82 o 
   6   8  14     2137.69     2162.90     76.29 o 
   8   8  14     3062.21     2681.34     87.37 o 
  10   8  14     1849.29     1959.31     81.58 o 
  12   8  14      281.89      378.71     58.85 o 
  14   8  14        7.90        0.98     46.37 o 
  16   8  14      140.10       60.36     71.16 o 
 -17   9  14       14.20        0.00     42.46 o 
 -15   9  14      794.61      711.61     57.21 o 
 -13   9  14     1030.87     1061.17     90.49 o 
 -11   9  14     2250.13     2290.31     89.58 o 
  -9   9  14     2753.87     2540.47     85.19 o 
  -7   9  14      162.09      123.64     44.69 o 
  -5   9  14     1529.06     1556.72     56.48 o 
  -3   9  14     1073.74     1029.36     42.83 o 
  -1   9  14     2119.95     1799.45     52.08 o 
   1   9  14     5525.31     5258.14    107.34 o 
   3   9  14      794.20      831.42     53.77 o 
   5   9  14       56.03        0.00     50.51 o 
   7   9  14     2242.06     2047.07     80.74 o 
   9   9  14     1972.59     1914.28     83.51 o 
  11   9  14      998.86     1130.64     81.55 o 
  13   9  14      287.90      248.17     54.73 o 
  15   9  14      449.70      439.00     61.08 o 
 -16  10  14        9.35       36.70     45.94 o 
 -14  10  14       12.89       25.53     47.21 o 
 -12  10  14       68.99       89.18     52.31 o 
 -10  10  14      627.41      599.80     56.69 o 
  -8  10  14     1474.57     1527.39     74.66 o 
  -6  10  14     5426.73     5356.16    120.29 o 
  -4  10  14      630.09      642.42     82.11 o 
  -2  10  14        1.35        0.00     29.27 o 
   0  10  14      118.27       48.56     34.81 o 
   2  10  14      229.81      304.67     43.96 o 
   4  10  14      457.77      490.53     58.85 o 
   6  10  14     1174.90     1281.27     68.16 o 
   8  10  14      899.34      896.85     79.50 o 
  10  10  14      380.07      397.66     55.74 o 
  12  10  14       96.13       82.39     49.06 o 
 -15  11  14       23.26       27.55     49.66 o 
 -13  11  14      146.11      262.31     86.42 o 
 -11  11  14      255.42      279.50     73.47 o 
  -9  11  14        9.69        0.00     46.27 o 
  -7  11  14      441.11      366.59     54.66 o 
  -5  11  14      949.01      906.72     66.13 o 
  -3  11  14      762.73      709.63     77.32 o 
  -1  11  14        5.29       94.26     37.85 o 
   1  11  14      126.16      160.09     42.19 o 
   3  11  14      815.02      822.11     58.68 o 
   5  11  14      406.29      413.62     51.00 o 
   7  11  14      263.77      304.12     49.45 o 
   9  11  14       67.93       59.58     45.85 o 
  11  11  14      164.75      145.54     67.80 o 
 -14  12  14       39.92       16.95     71.08 o 
 -12  12  14       38.62        0.00     51.94 o 
 -10  12  14      312.36      360.41     63.20 o 
  -8  12  14     1193.61     1164.91     71.56 o 
  -6  12  14      660.28      641.94     62.27 o 
  -4  12  14      302.65      296.22     68.78 o 
  -2  12  14      280.23      355.89    101.71 o 
   0  12  14      355.71      397.57     68.51 o 
   2  12  14      120.37      116.35     46.03 o 
   4  12  14      733.35      625.84     56.25 o 
   6  12  14      354.73      401.34     76.42 o 
   8  12  14      152.77      242.26     55.11 o 
  10  12  14       47.66       78.29     47.67 o 
 -11  13  14      326.09      522.83    193.72 o 
  -9  13  14       21.16        0.00     47.27 o 
  -7  13  14       16.38        0.00     91.40 o 
  -5  13  14      234.54      302.40    182.30 o 
  -3  13  14      463.01      313.83     84.80 o 
  -1  13  14      623.58      694.46     98.11 o 
   1  13  14      517.83      640.75     68.63 o 
   3  13  14      312.86      268.97     73.15 o 
   5  13  14        9.10        0.00     42.49 o 
   7  13  14       68.09       32.75     47.26 o 
  -6  14  14      712.78      676.47     95.71 o 
  -4  14  14      542.78      539.88     93.28 o 
  -2  14  14      128.07      147.95     76.51 o 
   0  14  14       11.31       41.23     78.39 o 
   2  14  14      102.47       87.03     51.32 o 
 -23   1  15       37.08      125.53     59.49 o 
 -21   1  15       48.89       57.21     45.36 o 
 -19   1  15      387.14      513.14     49.40 o 
 -17   1  15      833.54      926.76     58.08 o 
 -15   1  15     1239.94     1083.51     56.46 o 
 -13   1  15     2987.69     2807.04     94.52 o 
 -11   1  15     4794.60     4827.91     75.62 o 
  -9   1  15      899.01     1102.60     43.89 o 
  -7   1  15    13113.91    12071.03    124.03 o 
  -5   1  15    12912.02    12968.71    111.20 o 
  -3   1  15    20925.83    23134.59    175.60 o 
  -1   1  15    11858.05    11113.24    121.87 o 
   1   1  15     1147.13     1870.10    117.02 o 
   3   1  15     2294.39     2336.05     44.03 o 
   5   1  15       36.60       50.51     24.10 o 
   7   1  15     6635.58     5843.74     88.41 o 
   9   1  15     6651.95     6658.68     99.78 o 
  11   1  15      287.63      237.00     41.76 o 
  13   1  15       66.24       17.61     38.06 o 
  15   1  15      121.83      149.04     45.49 o 
  17   1  15        3.21        0.00     51.63 o 
  19   1  15        0.71        0.00     83.61 o 
 -22   2  15      259.70      258.13     61.34 o 
 -20   2  15      124.90      137.48     50.84 o 
 -18   2  15       27.37        0.00     38.49 o 
 -16   2  15      767.73      741.33     49.34 o 
 -14   2  15      803.98      864.59     39.02 o 
 -12   2  15     1557.03     1573.77     48.07 o 
 -10   2  15    14484.13    13782.25    145.94 o 
  -8   2  15     4518.69     4151.38     68.31 o 
  -6   2  15     2657.68     3047.78     56.76 o 
  -4   2  15     2879.70     2836.64     48.18 o 
  -2   2  15    22769.45    23260.14    201.01 o 
   0   2  15    25018.60    25125.10    191.77 o 
   2   2  15     9432.53     9350.84     92.00 o 
   4   2  15      557.56      996.16     48.60 o 
   6   2  15     1624.04     1267.07     46.82 o 
   8   2  15     3374.49     3804.53    113.70 o 
  10   2  15     2454.19     2285.72     64.77 o 
  12   2  15     2638.17     2952.56     80.91 o 
  14   2  15     1066.86     1045.00     58.29 o 
  16   2  15     1189.38     1220.08     78.64 o 
  18   2  15      453.08      433.19     85.04 o 
 -23   3  15        6.50        0.00     69.17 o 
 -21   3  15       43.20      107.70     59.84 o 
 -19   3  15      478.61      446.37     57.01 o 
 -17   3  15     2545.44     2606.96     76.45 o 
 -15   3  15     4214.31     4280.03    107.03 o 
 -13   3  15     1167.52      980.53     41.35 o 
 -11   3  15       63.86       75.10     28.20 o 
  -9   3  15      172.73       86.01     27.71 o 
  -7   3  15      731.74      604.20     34.39 o 
  -5   3  15     7899.46     9387.42    114.39 o 
  -3   3  15    17111.51    17324.94    143.51 o 
  -1   3  15    11929.70    11225.66    105.60 o 
   1   3  15    14491.20    17634.30    147.12 o 
   3   3  15     2119.15     2095.67     60.54 o 
   5   3  15     1733.01     1596.96     58.68 o 
   7   3  15    22165.87    21806.84    207.91 o 
   9   3  15    10107.61     9878.58    330.54 o 
  11   3  15      926.95      960.54     50.24 o 
  13   3  15       73.02        0.00     42.39 o 
  15   3  15       13.79       83.88     64.13 o 
  17   3  15       14.20       16.38     56.75 o 
 -22   4  15        3.88       91.22     77.30 o 
 -20   4  15       55.54      215.19     61.30 o 
 -18   4  15       78.93        0.12     48.66 o 
 -16   4  15       30.52        8.62     34.85 o 
 -14   4  15       42.83      100.75     29.67 o 
 -12   4  15     1932.08     1661.80     49.62 o 
 -10   4  15     4043.78     3524.00     69.74 o 
  -8   4  15    14426.71    14335.58    152.73 o 
  -6   4  15      573.67      806.01     49.14 o 
  -4   4  15     8296.45     7924.90     84.21 o 
  -2   4  15     5553.61     5612.53     69.74 o 
   0   4  15      486.39      308.16     24.49 o 
   2   4  15      430.54      532.66     61.93 o 
   4   4  15      604.64      822.20     55.61 o 
   6   4  15        3.32        8.19     30.21 o 
   8   4  15        3.61       32.52     46.35 o 
  10   4  15      449.17      522.43     52.09 o 
  12   4  15       78.41       84.79     45.43 o 
  14   4  15       19.87        0.00     64.32 o 
  16   4  15      127.24      112.32    103.47 o 
  18   4  15      220.09      197.11     63.67 o 
 -21   5  15        8.63       55.48     65.32 o 
 -19   5  15       17.86       25.80     69.30 o 
 -17   5  15        1.04        0.00     37.47 o 
 -15   5  15       11.94        0.00     34.79 o 
 -13   5  15       17.05       15.13     28.67 o 
 -11   5  15      294.32      333.97     34.77 o 
  -9   5  15      778.97      715.22     39.86 o 
  -7   5  15      407.70      428.11     36.66 o 
  -5   5  15    14288.19    14286.35    129.82 o 
  -3   5  15    29258.06    28830.65    223.47 o 
  -1   5  15     4703.98     4835.00     76.19 o 
   1   5  15      713.83      741.20     45.23 o 
   3   5  15      137.19      161.29     34.78 o 
   5   5  15       15.36       25.83     31.31 o 
   7   5  15      137.63      129.18     35.25 o 
   9   5  15        9.85        0.00     43.42 o 
  11   5  15        5.83        0.00     43.86 o 
  13   5  15      124.05      124.56     49.59 o 
  15   5  15       10.16        0.00     49.26 o 
  17   5  15        5.26        0.00     51.53 o 
 -20   6  15      933.54     1133.29     96.92 o 
 -18   6  15     1036.68     1108.30    108.69 o 
 -16   6  15       91.07       75.33     37.51 o 
 -14   6  15     5027.32     5034.18    258.78 o 
 -12   6  15     4120.53     3769.96     86.19 o 
 -10   6  15     2672.76     2599.88     69.31 o 
  -8   6  15      117.43      154.69     32.94 o 
  -6   6  15      470.71      407.49     35.27 o 
  -4   6  15      117.97      234.66     29.42 o 
  -2   6  15    13781.17    15388.11    143.26 o 
   0   6  15     4403.25     4580.66     70.80 o 
   2   6  15    11036.68    10976.43    130.14 o 
   4   6  15     3682.33     3626.36     73.63 o 
   6   6  15     1327.95      977.04     45.09 o 
   8   6  15      272.32      356.21     46.55 o 
  10   6  15      198.38      226.49     47.72 o 
  12   6  15      184.56      247.58     51.82 o 
  14   6  15      302.49      311.98     54.64 o 
  16   6  15      307.72      237.44     55.62 o 
 -19   7  15      263.42      298.09     54.03 o 
 -17   7  15      372.24      352.25     48.77 o 
 -15   7  15     1665.62     1902.00     72.59 o 
 -13   7  15     1996.62     1911.18     71.07 o 
 -11   7  15     1113.38      968.25     60.17 o 
  -9   7  15     1476.05     1446.23     56.21 o 
  -7   7  15    10770.77    10243.76    156.84 o 
  -5   7  15     4124.46     4201.03     80.62 o 
  -3   7  15    10083.73    10652.61    120.59 o 
  -1   7  15     3076.91     2857.51     58.11 o 
   1   7  15     6117.31     5278.76     87.48 o 
   3   7  15      404.43      528.68     41.52 o 
   5   7  15      579.33      572.71     49.82 o 
   7   7  15     1901.76     1826.69     71.55 o 
   9   7  15     3058.30     2764.91     87.93 o 
  11   7  15     1165.41     1085.60     65.76 o 
  13   7  15       41.64        0.00     46.30 o 
  15   7  15       14.32       53.88     51.27 o 
 -18   8  15       28.34       16.07     43.95 o 
 -16   8  15       90.84       52.58     44.06 o 
 -14   8  15      267.23      288.89     49.01 o 
 -12   8  15      243.52      351.63     54.01 o 
 -10   8  15     1480.90     1530.78     78.64 o 
  -8   8  15     1372.77     1343.26     64.60 o 
  -6   8  15      856.91      733.75     45.03 o 
  -4   8  15      178.36      266.64     30.05 o 
  -2   8  15       61.94      172.90     30.26 o 
   0   8  15      680.59      719.72     42.02 o 
   2   8  15     3303.50     3173.54     71.68 o 
   4   8  15     1261.72     1219.14     60.59 o 
   6   8  15     1990.95     1755.57     71.52 o 
   8   8  15       10.18        6.39     46.53 o 
  10   8  15       61.41      103.50     47.22 o 
  12   8  15      319.66      248.87     50.79 o 
  14   8  15       78.43        4.31     50.31 o 
 -17   9  15        0.53        0.00     43.61 o 
 -15   9  15       77.45      100.56     45.61 o 
 -13   9  15        0.01        0.00     45.77 o 
 -11   9  15       93.06      128.72     62.41 o 
  -9   9  15     1937.63     1765.78     75.21 o 
  -7   9  15       41.56       60.90     44.48 o 
  -5   9  15       90.84       23.36     34.14 o 
  -3   9  15       26.37        0.00     27.21 o 
  -1   9  15      165.90      197.56     33.93 o 
   1   9  15     1238.30     1085.87     69.05 o 
   3   9  15      148.91      212.38     41.27 o 
   5   9  15        1.35        0.00     37.78 o 
   7   9  15       66.39      139.49     46.55 o 
   9   9  15       46.72      111.27     46.01 o 
  11   9  15       83.55      127.12     51.63 o 
  13   9  15       78.80      130.08     51.30 o 
 -16  10  15       35.87      115.55     48.68 o 
 -14  10  15       77.92      149.66     53.42 o 
 -12  10  15        5.97       95.66     52.89 o 
 -10  10  15      348.29      462.55     60.10 o 
  -8  10  15     1863.43     1711.39     77.16 o 
  -6  10  15     1813.85     1619.57     75.39 o 
  -4  10  15       16.04       18.28     52.25 o 
  -2  10  15     1038.33     1002.85     47.78 o 
   0  10  15      408.42      427.75     51.13 o 
   2  10  15     1252.02     1018.76     59.05 o 
   4  10  15     2603.21     2564.63     84.49 o 
   6  10  15     1637.87     1820.77     77.02 o 
   8  10  15      743.56      636.06     58.25 o 
  10  10  15        0.13        0.00     55.86 o 
  12  10  15        8.29       51.70     50.02 o 
 -15  11  15      745.69      876.04     98.62 o 
 -13  11  15      241.93      233.36     63.70 o 
 -11  11  15       43.27       81.67     51.22 o 
  -9  11  15      342.03      241.83     51.20 o 
  -7  11  15     1344.91     1217.34     70.52 o 
  -5  11  15     3694.04     3141.59     97.99 o 
  -3  11  15     3552.25     3570.06    178.85 o 
  -1  11  15     1136.64     1075.64     59.61 o 
   1  11  15      293.34      357.77     46.70 o 
   3  11  15      528.75      599.00     54.04 o 
   5  11  15     1532.74     1576.20     74.36 o 
   7  11  15     1055.56      999.73     73.65 o 
   9  11  15      478.07      504.18     57.18 o 
  11  11  15      135.11      113.95     51.85 o 
 -12  12  15      589.35      731.80     74.40 o 
 -10  12  15      475.34      466.23     58.32 o 
  -8  12  15      188.09      259.03     54.11 o 
  -6  12  15        1.11       56.77     49.64 o 
  -4  12  15      116.26      119.13     74.45 o 
  -2  12  15      450.94      591.93     97.33 o 
   0  12  15      888.62      951.11     73.40 o 
   2  12  15      257.28      271.95     47.18 o 
   4  12  15      229.16      253.50     51.88 o 
   6  12  15      126.96      131.26     45.32 o 
   8  12  15        1.88       64.81    101.52 o 
 -11  13  15        1.11       53.76     65.44 o 
  -9  13  15      101.14      122.60     65.69 o 
  -7  13  15      171.93      185.21     66.45 o 
  -5  13  15        4.43       64.36     80.16 o 
  -3  13  15       26.74       99.84    147.82 o 
  -1  13  15      103.88      203.77     82.98 o 
   1  13  15        7.68       32.53     82.54 o 
   3  13  15       12.05      121.35     81.51 o 
   5  13  15       14.08       46.06     43.80 o 
   7  13  15       35.98       31.53     92.81 o 
  -6  14  15       88.82      169.98     75.14 o 
  -4  14  15        6.53       86.34    118.09 o 
  -2  14  15      245.69      202.80    138.77 o 
   0  14  15      253.47      309.93    188.34 o 
   2  14  15      281.99      196.39     94.49 o 
 -22   0  16      496.09      615.10    102.14 o 
 -20   0  16      369.28      429.23    109.04 o 
 -18   0  16     1072.22     1148.56     75.24 o 
 -16   0  16     6281.25     5861.00    169.78 o 
 -14   0  16      184.04      263.70     59.69 o 
 -12   0  16     1833.21     1826.66     88.28 o 
 -10   0  16     1418.73     1020.38     38.60 o 
  -8   0  16     4518.18     3858.35     71.81 o 
  -6   0  16     2482.00     2711.68     70.09 o 
  -4   0  16    56216.57    58084.98    671.44 o 
  -2   0  16    68488.73    75915.27    776.91 o 
   0   0  16    46792.38    45588.79    447.27 o 
   2   0  16     2471.86     2390.37     63.38 o 
   4   0  16    15649.00    15721.57    196.36 o 
   6   0  16       11.51       72.18     40.38 o 
   8   0  16      251.74      308.58     81.02 o 
  10   0  16      245.49      118.95     71.54 o 
  12   0  16      451.13      293.06     82.75 o 
  14   0  16     1207.64     1097.79     89.22 o 
  16   0  16      414.60      324.67     74.66 o 
  18   0  16       29.14        0.00    120.67 o 
 -23   1  16      237.84      253.01     64.11 o 
 -21   1  16      317.96      315.09     52.15 o 
 -19   1  16      701.76      783.27     54.36 o 
 -17   1  16      800.38      808.14     52.67 o 
 -15   1  16       68.82       73.21     40.26 o 
 -13   1  16      713.61      573.53     51.13 o 
 -11   1  16     1252.43     1249.14     41.25 o 
  -9   1  16    22782.56    22900.52    205.90 o 
  -7   1  16     5026.74     4493.76     68.24 o 
  -5   1  16      796.22     1090.33     29.85 o 
  -3   1  16     1573.71     1797.85     41.18 o 
  -1   1  16      582.24      601.42     28.30 o 
   1   1  16      853.27     1079.31     49.92 o 
   3   1  16     1976.81     1675.18     51.08 o 
   5   1  16      142.85      116.96     23.83 o 
   7   1  16     5470.69     5500.90     87.29 o 
   9   1  16     6995.46     6779.97    102.39 o 
  11   1  16      242.48      135.65     40.17 o 
  13   1  16      209.29      250.33     43.72 o 
  15   1  16      850.76      819.67     57.91 o 
  17   1  16      521.71      493.95     81.45 o 
  19   1  16       50.65        0.00     71.45 o 
 -22   2  16       36.42        0.00     54.88 o 
 -20   2  16        0.83        0.00     46.97 o 
 -18   2  16       37.87       56.52     39.81 o 
 -16   2  16      525.92      589.77     47.60 o 
 -14   2  16      908.25      813.07     41.26 o 
 -12   2  16       24.48       72.82     27.42 o 
 -10   2  16     5245.33     5012.59     79.55 o 
  -8   2  16     9407.57     8892.57    107.97 o 
  -6   2  16     4921.01     5165.19     76.00 o 
  -4   2  16     2010.53     1781.33     45.28 o 
  -2   2  16     3117.38     3020.14     97.53 o 
   0   2  16       21.55       77.84     44.97 o 
   2   2  16     1927.67     2031.36     40.68 o 
   4   2  16     1866.44     2071.64     39.84 o 
   6   2  16      126.64       67.79     42.01 o 
   8   2  16      219.01      242.96     38.68 o 
  10   2  16     3661.98     3450.20     77.26 o 
  12   2  16       19.56        0.00     36.90 o 
  14   2  16      349.57      300.77     51.63 o 
  16   2  16      286.60      265.05     60.84 o 
  18   2  16       39.70        0.00     54.01 o 
 -21   3  16      350.31      275.63     58.00 o 
 -19   3  16        6.37        0.00     46.12 o 
 -17   3  16      182.11       42.62     39.60 o 
 -15   3  16       59.41       92.56     29.84 o 
 -13   3  16      433.88      524.23     48.11 o 
 -11   3  16      805.44      807.16     51.58 o 
  -9   3  16     3061.05     2135.87     54.12 o 
  -7   3  16     2443.17     1903.34     50.53 o 
  -5   3  16     1657.27     1846.92     52.09 o 
  -3   3  16      900.50     1155.23     32.51 o 
  -1   3  16      747.46     1196.24     33.65 o 
   1   3  16     3627.85     3323.42     66.52 o 
   3   3  16     1090.17     1025.34     42.49 o 
   5   3  16       22.80       44.50     32.12 o 
   7   3  16     1118.19     1060.83     48.72 o 
   9   3  16     3710.84     3266.38     74.70 o 
  11   3  16      328.65      353.90     41.82 o 
  13   3  16        4.50        0.00     44.69 o 
  15   3  16       34.13        0.00     50.08 o 
  17   3  16      115.15       65.63     59.35 o 
 -22   4  16      143.81      156.64     56.29 o 
 -20   4  16        2.07       96.74     57.60 o 
 -18   4  16      137.26      298.23     53.99 o 
 -16   4  16     1874.13     1929.02     65.09 o 
 -14   4  16     2341.55     2101.38     57.65 o 
 -12   4  16     3483.61     3085.46     68.88 o 
 -10   4  16     1360.03     1039.53     43.52 o 
  -8   4  16      689.50      875.43     40.74 o 
  -6   4  16     5335.31     4952.45     80.48 o 
  -4   4  16     7063.18     7824.20     85.03 o 
  -2   4  16    25332.15    25744.77    202.05 o 
   0   4  16     4485.57     3623.15     56.04 o 
   2   4  16     6223.19     4910.83     78.62 o 
   4   4  16     1417.98     1364.87     56.23 o 
   6   4  16      543.11      632.64     58.18 o 
   8   4  16       64.77       70.88     35.27 o 
  10   4  16      188.46      194.55     46.99 o 
  12   4  16      187.57      117.46     46.70 o 
  14   4  16     1033.10     1122.10     75.15 o 
  16   4  16      564.27      662.23     69.61 o 
  18   4  16      181.24      294.87     76.37 o 
 -21   5  16      420.12      448.51     63.69 o 
 -19   5  16      539.83      549.41     62.18 o 
 -17   5  16      659.90      607.05     48.18 o 
 -15   5  16       11.00       29.76     35.96 o 
 -13   5  16       57.05       65.52     32.07 o 
 -11   5  16     1911.22     1744.83     55.30 o 
  -9   5  16     4101.98     4016.09     76.61 o 
  -7   5  16    13807.85    13637.32    151.59 o 
  -5   5  16     9160.12     8514.68     91.78 o 
  -3   5  16    13843.05    14278.34    132.70 o 
  -1   5  16      329.12      244.79     26.57 o 
   1   5  16     5981.35     6339.57     79.50 o 
   3   5  16    15139.48    14331.02    154.98 o 
   5   5  16     5083.11     4601.64     82.40 o 
   7   5  16      554.05      623.46     43.23 o 
   9   5  16       44.00        0.00     41.49 o 
  11   5  16        7.68        0.00     43.74 o 
  13   5  16       43.47        0.00     44.36 o 
  15   5  16      368.19      302.47     59.82 o 
  17   5  16      271.31      152.79     59.35 o 
 -20   6  16        5.97       27.63     62.02 o 
 -18   6  16        0.73        0.00     37.20 o 
 -16   6  16      279.94      416.91     44.75 o 
 -14   6  16     1956.72     1922.85    117.44 o 
 -12   6  16     4058.05     3895.04    123.54 o 
 -10   6  16     1332.38     1346.52     51.56 o 
  -8   6  16       10.31        8.69     31.84 o 
  -6   6  16        5.89        0.00     28.67 o 
  -4   6  16     1780.76     2247.68     55.14 o 
  -2   6  16     4379.42     4462.26     69.08 o 
   0   6  16     5506.93     6036.42     80.90 o 
   2   6  16      166.55       86.58     32.48 o 
   4   6  16      348.40      356.58     41.09 o 
   6   6  16      713.91      593.25     49.70 o 
   8   6  16       13.42        5.75     40.48 o 
  10   6  16      150.26       90.85     46.00 o 
  12   6  16      145.23      120.54     48.27 o 
  14   6  16      169.77      226.90     53.07 o 
  16   6  16       43.39      124.04     56.12 o 
 -19   7  16       24.97       39.06     61.48 o 
 -17   7  16      178.18      126.25     42.88 o 
 -15   7  16      706.52      798.57     56.75 o 
 -13   7  16      137.69      177.13     51.05 o 
 -11   7  16     1425.69     1341.06     74.33 o 
  -9   7  16      830.73      854.68     62.53 o 
  -7   7  16      514.10      689.40     72.82 o 
  -5   7  16     1594.62     1374.48     53.52 o 
  -3   7  16      759.54      961.53     40.80 o 
  -1   7  16     1789.45     1890.03     49.34 o 
   1   7  16       35.15       56.78     31.52 o 
   3   7  16     1591.19     1518.84     84.38 o 
   5   7  16     2670.08     2575.94     79.75 o 
   7   7  16      239.32      329.32     47.05 o 
   9   7  16        1.03       13.36     43.06 o 
  11   7  16       99.47       94.80     44.93 o 
  13   7  16       72.41       47.71     48.55 o 
  15   7  16        0.39        0.00     49.84 o 
 -18   8  16      164.48      266.49     49.67 o 
 -16   8  16      573.44      676.76     56.57 o 
 -14   8  16     1152.64     1191.27     69.38 o 
 -12   8  16     2973.94     2938.45     93.89 o 
 -10   8  16     1284.68     1021.18     64.10 o 
  -8   8  16      321.99      249.69     46.58 o 
  -6   8  16      328.93      312.67     39.96 o 
  -4   8  16     3873.84     3355.99     83.40 o 
  -2   8  16     5051.27     4521.96     75.53 o 
   0   8  16     4033.59     3641.61     76.18 o 
   2   8  16     1643.68     1517.09     59.38 o 
   4   8  16      211.68      203.65     42.29 o 
   6   8  16       33.21        0.00     43.79 o 
   8   8  16      280.25      229.22     48.92 o 
  10   8  16      248.48      308.32     50.53 o 
  12   8  16      373.86      451.37     56.98 o 
  14   8  16      360.75      331.33     58.63 o 
 -17   9  16       45.60       40.01     46.37 o 
 -15   9  16       90.95      121.34     50.56 o 
 -13   9  16      421.38      362.88     55.65 o 
 -11   9  16     2363.20     2303.67     86.82 o 
  -9   9  16     1637.97     1618.85     73.65 o 
  -7   9  16     1855.53     1502.64     70.25 o 
  -5   9  16      716.12      635.75     44.96 o 
  -3   9  16        6.59       11.61     36.52 o 
  -1   9  16      385.45      318.19     36.72 o 
   1   9  16       11.57       34.93     36.20 o 
   3   9  16     1188.41     1062.14     58.23 o 
   5   9  16      334.74      427.65     49.04 o 
   7   9  16     1001.65     1104.47     80.78 o 
   9   9  16     1040.26     1129.90     68.23 o 
  11   9  16      339.64      436.08     80.97 o 
  13   9  16      149.91      254.84     55.55 o 
 -16  10  16      419.42      544.82     63.12 o 
 -14  10  16     1090.51     1077.36     72.68 o 
 -12  10  16     1672.72     1767.52     82.18 o 
 -10  10  16      429.04      467.23     58.43 o 
  -8  10  16      367.24      348.64     53.09 o 
  -6  10  16        3.27        0.00     44.78 o 
  -4  10  16        4.86        0.00     47.84 o 
  -2  10  16       25.85       20.87     40.03 o 
   0  10  16      115.52      102.23     39.04 o 
   2  10  16      685.86      662.37     57.73 o 
   4  10  16       11.75       29.68     51.63 o 
   6  10  16      343.47      438.16     60.22 o 
   8  10  16      269.01      270.37     49.53 o 
  10  10  16      126.80      191.07     48.73 o 
  12  10  16      270.94      290.78     97.17 o 
 -15  11  16       15.13       25.13     64.57 o 
 -13  11  16       44.20       27.51     53.95 o 
 -11  11  16        1.57        0.00     48.12 o 
  -9  11  16        0.18        0.00     82.36 o 
  -7  11  16        9.50       22.13    100.65 o 
  -5  11  16        4.00        8.67     47.67 o 
  -3  11  16       82.89      120.98     77.65 o 
  -1  11  16        9.67       53.61     89.96 o 
   1  11  16      122.47      117.26     54.37 o 
   3  11  16        9.17        0.25     40.23 o 
   5  11  16        0.36      119.68     64.45 o 
   7  11  16       91.16      121.44     45.93 o 
   9  11  16       88.58       63.40     50.88 o 
  11  11  16        0.10        0.00     45.54 o 
 -12  12  16      289.62      359.62    106.37 o 
 -10  12  16      393.95      460.34     57.88 o 
  -8  12  16        0.21       46.10     49.37 o 
  -6  12  16      121.58      132.84     49.96 o 
  -4  12  16      501.51      728.72     92.57 o 
  -2  12  16      745.79      772.21    138.77 o 
   0  12  16     2060.54     2116.66    139.11 o 
   2  12  16      995.71      935.08     63.37 o 
   4  12  16       25.51       31.79     52.63 o 
   6  12  16       18.26       37.54     44.36 o 
   8  12  16        4.23       26.54     64.69 o 
  -9  13  16      409.14      482.73     60.76 o 
  -7  13  16      379.38      390.67     94.72 o 
  -5  13  16      343.77      433.76    122.83 o 
  -3  13  16       27.52       92.54     82.32 o 
  -1  13  16        0.15      195.16    124.98 o 
   1  13  16       10.90      151.67     82.50 o 
   3  13  16      470.61      504.80     71.29 o 
   5  13  16      770.92      769.77     80.49 o 
  -4  14  16      207.21      173.76    135.33 o 
  -2  14  16      283.19      260.19     84.99 o 
   0  14  16      227.72      143.99    220.23 o 
 -23   1  17       53.19       54.03     57.86 o 
 -21   1  17      270.00      266.36     52.80 o 
 -19   1  17      266.13      222.92     49.23 o 
 -17   1  17      806.46      877.85     60.19 o 
 -15   1  17     4188.66     3856.17     95.76 o 
 -13   1  17       40.39        0.00     35.69 o 
 -11   1  17     2813.91     2863.20     58.81 o 
  -9   1  17    11254.51    11880.12    129.38 o 
  -7   1  17    11083.79    10920.92    119.95 o 
  -5   1  17      426.58      333.42     23.45 o 
  -3   1  17     2794.63     3675.83     53.64 o 
  -1   1  17     2012.89     2332.19     44.49 o 
   1   1  17     1868.01     1906.34     77.69 o 
   3   1  17     3943.53     3916.44     58.58 o 
   5   1  17     1631.75     1359.08     38.27 o 
   7   1  17     2942.22     2491.44     62.34 o 
   9   1  17        0.95       97.42     40.26 o 
  11   1  17      102.79       81.61     41.70 o 
  13   1  17       22.63        0.00     43.42 o 
  15   1  17      885.13     1165.53     64.82 o 
  17   1  17      287.21      393.26     76.83 o 
 -22   2  17        1.12        0.00     54.86 o 
 -20   2  17      438.13      523.72     60.28 o 
 -18   2  17     1148.44      977.94     56.73 o 
 -16   2  17      639.03      517.93     51.25 o 
 -14   2  17      360.06      424.81     45.90 o 
 -12   2  17     3504.55     3685.19     75.37 o 
 -10   2  17     1161.41     1209.28     43.45 o 
  -8   2  17    24161.98    25618.05    228.72 o 
  -6   2  17    26146.69    27790.99    240.09 o 
  -4   2  17     6038.68     6402.89     72.36 o 
  -2   2  17       46.82       81.92     29.87 o 
   0   2  17     1405.53     1618.04     55.61 o 
   2   2  17     2589.23     2314.98     44.42 o 
   4   2  17     1248.76     1228.77     34.90 o 
   6   2  17     2803.35     2432.03     61.83 o 
   8   2  17    11330.23    11142.03    136.78 o 
  10   2  17     1729.16     1685.13     59.51 o 
  12   2  17       10.04       21.06     39.73 o 
  14   2  17      187.42      220.81     44.94 o 
  16   2  17      122.79       90.57     56.50 o 
  18   2  17       44.98        0.00     56.52 o 
 -21   3  17      182.02      225.47     56.88 o 
 -19   3  17        0.39       73.80     48.47 o 
 -17   3  17      156.21       92.05     40.39 o 
 -15   3  17     2919.72     2649.26     87.83 o 
 -13   3  17     6068.31     6119.78    155.83 o 
 -11   3  17     7353.09     7198.41    103.01 o 
  -9   3  17     3156.51     3120.84     64.76 o 
  -7   3  17    14962.45    13697.58    159.50 o 
  -5   3  17    11675.76    11026.00    125.06 o 
  -3   3  17     4149.98     4060.12     58.36 o 
  -1   3  17     6941.23     5555.08     70.36 o 
   1   3  17     1044.27      983.82     39.95 o 
   3   3  17      163.35       68.64     30.91 o 
   5   3  17     2186.42     1879.36     55.07 o 
   7   3  17     4140.61     4259.86     81.45 o 
   9   3  17     1804.34     1740.57     59.65 o 
  11   3  17      111.82       75.32     38.22 o 
  13   3  17       52.88       30.86     50.29 o 
  15   3  17      684.64      823.43     72.31 o 
  17   3  17      894.84     1008.39     81.64 o 
 -22   4  17        5.31        0.00     52.79 o 
 -20   4  17       16.60       34.10     51.91 o 
 -18   4  17      312.11      313.10     54.82 o 
 -16   4  17      402.15      393.54     52.41 o 
 -14   4  17     2951.26     2823.07     70.13 o 
 -12   4  17     2355.83     1961.50     57.91 o 
 -10   4  17       88.37      129.22     29.86 o 
  -8   4  17      800.50      797.07     39.88 o 
  -6   4  17      472.84      509.15     53.10 o 
  -4   4  17      640.20      861.64     32.89 o 
  -2   4  17       28.36       35.73     29.04 o 
   0   4  17       29.13       18.31     21.84 o 
   2   4  17     1586.24     1324.30     48.41 o 
   4   4  17      104.43      161.96     34.73 o 
   6   4  17      511.12      505.95     41.25 o 
   8   4  17     1368.91     1251.69     53.18 o 
  10   4  17      801.64      841.94     59.25 o 
  12   4  17        1.08        0.00     42.99 o 
  14   4  17        0.72        0.00     48.62 o 
  16   4  17        1.71       26.43     52.91 o 
 -21   5  17       38.19       71.07     56.10 o 
 -19   5  17      200.27      155.97     54.38 o 
 -17   5  17      162.19      173.96     50.29 o 
 -15   5  17      836.86      820.29     54.25 o 
 -13   5  17      568.84      499.12     39.65 o 
 -11   5  17     2514.57     2557.40     66.18 o 
  -9   5  17      360.80      401.74     35.81 o 
  -7   5  17      168.96      214.22     34.00 o 
  -5   5  17      171.14      158.32     41.60 o 
  -3   5  17     4926.21     4592.49     66.81 o 
  -1   5  17      484.26      415.21     28.59 o 
   1   5  17     5172.94     5529.36     87.09 o 
   3   5  17     1426.06     1356.80     50.97 o 
   5   5  17     2524.43     2917.16     99.26 o 
   7   5  17     1180.22     1028.13     50.34 o 
   9   5  17       75.67      122.12     45.82 o 
  11   5  17     1059.41     1000.14     64.06 o 
  13   5  17       26.28       42.58     46.36 o 
  15   5  17       28.10       36.17     54.32 o 
  17   5  17       28.84        0.00    120.79 o 
 -20   6  17      351.02      620.19     97.42 o 
 -18   6  17      185.80      148.03     53.89 o 
 -16   6  17     1048.43     1038.69     56.71 o 
 -14   6  17        3.65        0.00     37.23 o 
 -12   6  17      175.70      179.48     40.50 o 
 -10   6  17      998.05      926.74     47.16 o 
  -8   6  17     1916.53     1795.39     66.37 o 
  -6   6  17     2649.25     2403.79     61.55 o 
  -4   6  17    11724.86    10478.04    111.55 o 
  -2   6  17     4711.48     4483.47     69.88 o 
   0   6  17     2732.82     2985.02     58.26 o 
   2   6  17     1656.86     1698.59     54.19 o 
   4   6  17      503.11      408.26     39.57 o 
   6   6  17     1726.13     1524.01     65.28 o 
   8   6  17       11.29        0.00     37.72 o 
  10   6  17       22.65       57.00     45.17 o 
  12   6  17        7.08        0.00     45.29 o 
  14   6  17      272.32      254.11     56.19 o 
  16   6  17       26.52        0.00     53.19 o 
 -19   7  17       27.81        0.00     53.17 o 
 -17   7  17      291.79      262.66     47.47 o 
 -15   7  17      298.83      309.57     52.42 o 
 -13   7  17     2854.05     2784.37     99.14 o 
 -11   7  17     7575.82     6356.91    565.01 o 
  -9   7  17     4931.23     4730.63    158.62 o 
  -7   7  17      148.63      205.82     36.91 o 
  -5   7  17      262.41      325.79     41.54 o 
  -3   7  17       93.30      165.16     29.64 o 
  -1   7  17      588.00      427.79     34.26 o 
   1   7  17     1484.71     1325.36     55.82 o 
   3   7  17     3628.97     3367.15     91.40 o 
   5   7  17     5700.09     5767.37    116.10 o 
   7   7  17     5443.30     5207.68    123.60 o 
   9   7  17     1506.90     1467.09     70.54 o 
  11   7  17      368.66      398.83     53.88 o 
  13   7  17      749.36      841.00     72.83 o 
  15   7  17      970.68      995.17    105.38 o 
 -18   8  17      244.92      242.30     49.85 o 
 -16   8  17      370.84      429.79     56.21 o 
 -14   8  17       53.83       31.60     62.21 o 
 -12   8  17      618.84      536.55     56.16 o 
 -10   8  17     1063.66     1101.86     65.72 o 
  -8   8  17      231.70      163.03     44.83 o 
  -6   8  17      256.29      170.16     38.40 o 
  -4   8  17     1039.87      887.39     49.83 o 
  -2   8  17     6846.03     6504.56     92.29 o 
   0   8  17      651.88      696.68     43.12 o 
   2   8  17     1427.71     1228.43     58.98 o 
   4   8  17        5.52        3.43     39.89 o 
   6   8  17       25.30       34.15     41.04 o 
   8   8  17       11.09       80.09     42.87 o 
  10   8  17       73.19      164.91     60.09 o 
  12   8  17       47.11      109.23     59.16 o 
  14   8  17      172.50      148.74     54.84 o 
 -17   9  17      211.30      293.38     57.75 o 
 -15   9  17        6.36        0.00     46.21 o 
 -13   9  17      114.59       98.58     49.61 o 
 -11   9  17       15.12       19.24     46.74 o 
  -9   9  17       13.69        0.00     43.78 o 
  -7   9  17       32.19       66.63     44.26 o 
  -5   9  17     1027.55      934.21     75.58 o 
  -3   9  17        9.46       92.36     47.70 o 
  -1   9  17      100.20      154.75     33.58 o 
   1   9  17        9.52        0.00     35.67 o 
   3   9  17      383.24      316.48     50.93 o 
   5   9  17      627.21      583.44     53.00 o 
   7   9  17      236.63      221.60     47.79 o 
   9   9  17       80.61       56.96     45.58 o 
  11   9  17       21.89      101.38     68.43 o 
  13   9  17       19.62       33.10     48.97 o 
 -16  10  17      684.76      834.60     70.73 o 
 -14  10  17       89.49      138.49     51.24 o 
 -12  10  17       64.63      165.15     53.30 o 
 -10  10  17      167.24      275.06     54.48 o 
  -8  10  17      403.31      307.19     52.68 o 
  -6  10  17      370.47      282.22     51.31 o 
  -4  10  17     1349.19     1187.67     68.25 o 
  -2  10  17      390.69      506.85     50.46 o 
   0  10  17      459.85      536.29     47.95 o 
   2  10  17       34.26       72.61     51.01 o 
   4  10  17      470.04      435.64     50.33 o 
   6  10  17      216.69      228.73     47.97 o 
   8  10  17      182.10      224.57     50.89 o 
  10  10  17       31.49       45.81     46.97 o 
  12  10  17      116.56      204.78     78.63 o 
 -15  11  17      106.45      123.16     71.13 o 
 -13  11  17      380.79      396.14     61.55 o 
 -11  11  17      773.31      661.20     64.87 o 
  -9  11  17      896.72      814.08     64.19 o 
  -7  11  17      506.79      503.11     56.99 o 
  -5  11  17       11.46        0.46     47.27 o 
  -3  11  17      470.44      430.71     87.49 o 
  -1  11  17      880.04     1039.59     75.18 o 
   1  11  17     1894.40     1933.69     76.90 o 
   3  11  17     1053.88      958.06     60.65 o 
   5  11  17     1057.22     1117.16     68.08 o 
   7  11  17      279.57      344.74     56.86 o 
   9  11  17       27.33       12.56     52.77 o 
 -12  12  17       39.93       14.17     66.31 o 
 -10  12  17       13.31       45.62     49.43 o 
  -8  12  17       39.49       17.03     50.06 o 
  -6  12  17      324.41      370.65     82.08 o 
  -4  12  17      905.47      920.70    170.23 o 
  -2  12  17      941.12     1121.32    111.19 o 
   0  12  17      125.22      286.06     91.84 o 
   2  12  17       79.40      117.11     49.76 o 
   4  12  17      232.36      244.28     66.04 o 
   6  12  17      373.02      362.43     53.07 o 
   8  12  17      253.03      259.82     54.42 o 
  -9  13  17        6.72        0.00     50.14 o 
  -7  13  17        4.14       12.52     99.99 o 
  -5  13  17       51.32      126.88     78.48 o 
  -3  13  17        2.97      206.80     94.38 o 
  -1  13  17      113.44      138.52     85.99 o 
   1  13  17        0.50      108.96    146.96 o 
   3  13  17      194.86      243.38     57.76 o 
   5  13  17      275.89      285.80     75.16 o 
 -22   0  18      702.75      611.43     84.89 o 
 -20   0  18      995.48      857.31     89.25 o 
 -18   0  18     3753.13     3432.43    139.32 o 
 -16   0  18      623.89      662.13     78.88 o 
 -14   0  18     7330.55     6498.54    322.37 o 
 -12   0  18      290.04      188.98     52.60 o 
 -10   0  18     1349.83     1998.17     89.55 o 
  -8   0  18    20648.07    20826.47    250.11 o 
  -6   0  18    16632.35    17265.60    204.42 o 
  -4   0  18    37709.32    39482.92    400.52 o 
  -2   0  18    23857.25    19966.49    229.51 o 
   0   0  18      132.77      315.50     40.00 o 
   2   0  18    15379.22    13142.08    173.90 o 
   4   0  18    18824.35    17846.95    220.40 o 
   6   0  18    17032.30    16813.53    216.90 o 
   8   0  18     1571.93     1385.63     86.52 o 
  10   0  18       22.79        0.00     59.94 o 
  12   0  18      954.42      882.98    112.48 o 
  14   0  18      192.97      145.51     93.95 o 
  16   0  18      763.35      810.20    133.17 o 
  18   0  18       32.68       13.79    106.88 o 
 -23   1  18        6.33        0.00     73.63 o 
 -21   1  18       22.81        0.00     45.33 o 
 -19   1  18       63.30        0.00     44.36 o 
 -17   1  18     1716.22     1629.36     71.98 o 
 -15   1  18     3588.32     3416.10     91.90 o 
 -13   1  18     4854.44     4459.85     97.66 o 
 -11   1  18     4584.95     4375.85     92.30 o 
  -9   1  18     2219.60     2534.91     54.86 o 
  -7   1  18    28004.20    26360.02    231.19 o 
  -5   1  18     8187.53     8563.51     88.63 o 
  -3   1  18     6699.62     7061.46     79.05 o 
  -1   1  18     8099.31     6709.50     78.19 o 
   1   1  18    12637.33    11055.32    108.54 o 
   3   1  18     2605.04     2831.41     56.04 o 
   5   1  18      661.71      691.42     41.08 o 
   7   1  18      627.11      524.81     42.09 o 
   9   1  18     1455.91     1308.43     59.81 o 
  11   1  18      264.71      267.14     45.44 o 
  13   1  18      800.74      747.40     55.19 o 
  15   1  18      942.12      904.98     70.03 o 
  17   1  18      116.28      168.90     60.74 o 
 -22   2  18      194.18      244.07     65.61 o 
 -20   2  18        8.11       22.09     54.21 o 
 -18   2  18      130.24      148.85     46.76 o 
 -16   2  18      173.10      232.01     46.20 o 
 -14   2  18     1090.35      934.59     56.46 o 
 -12   2  18     1145.96     1231.09     45.64 o 
 -10   2  18      171.80      286.15     30.05 o 
  -8   2  18     2202.92     2031.11     52.21 o 
  -6   2  18     1835.87     2070.52    102.35 o 
  -4   2  18    16800.35    18517.17    154.06 o 
  -2   2  18     2456.21     2450.26     47.17 o 
   0   2  18        0.07        0.00     28.46 o 
   2   2  18      253.37      350.78     31.86 o 
   4   2  18       29.94        8.78     34.15 o 
   6   2  18        3.87       24.94     36.11 o 
   8   2  18      655.13      615.55     45.00 o 
  10   2  18      142.42      165.09     54.37 o 
  12   2  18      294.92      204.55     44.03 o 
  14   2  18        0.11        0.00     41.50 o 
  16   2  18        1.21       34.70     56.33 o 
  18   2  18       12.18        0.00     54.76 o 
 -21   3  18        5.01       30.94     53.63 o 
 -19   3  18      405.38      471.23     67.08 o 
 -17   3  18      842.58      640.10     55.85 o 
 -15   3  18      135.05      120.71     41.72 o 
 -13   3  18      866.27      706.80     41.72 o 
 -11   3  18       51.69      100.33     29.46 o 
  -9   3  18     1868.37     1472.43     47.37 o 
  -7   3  18     1311.05     1159.91     43.41 o 
  -5   3  18     2090.18     1996.20     53.43 o 
  -3   3  18     1001.88     1315.37     43.49 o 
  -1   3  18     1343.31     1162.77     34.84 o 
   1   3  18     2156.51     1732.82     39.86 o 
   3   3  18       12.17        0.00     31.50 o 
   5   3  18     2352.46     2315.21     61.52 o 
   7   3  18      144.49      146.57     37.89 o 
   9   3  18       71.57      144.70     38.42 o 
  11   3  18      220.57      267.76     45.22 o 
  13   3  18      902.98      989.71     97.27 o 
  15   3  18      384.60      424.73     64.06 o 
  17   3  18       64.36      163.37     99.66 o 
 -22   4  18      237.69      304.61     61.07 o 
 -20   4  18      492.35      520.24     81.38 o 
 -18   4  18      606.74      675.07     70.53 o 
 -16   4  18      949.64      965.22     71.57 o 
 -14   4  18      508.58      396.45     38.36 o 
 -12   4  18     4342.51     4462.12     91.99 o 
 -10   4  18    10561.03    11195.15    137.88 o 
  -8   4  18     6646.55     6154.66     93.75 o 
  -6   4  18     2744.35     2588.80     60.87 o 
  -4   4  18     8910.00     8621.35     93.06 o 
  -2   4  18     5834.57     5830.73     75.01 o 
   0   4  18     3988.25     4119.71     62.47 o 
   2   4  18     1536.55     1366.07     51.22 o 
   4   4  18     9856.11     9585.74    147.22 o 
   6   4  18    11640.05    10444.28    257.89 o 
   8   4  18     5069.55     5233.00     94.21 o 
  10   4  18     1273.76     1164.09     54.26 o 
  12   4  18       24.48        0.00     43.56 o 
  14   4  18        9.89       49.01     53.73 o 
  16   4  18      466.01      480.41     85.40 o 
 -21   5  18        4.45        0.00     53.80 o 
 -19   5  18      536.38      508.92     74.65 o 
 -17   5  18      846.79     1106.79     77.32 o 
 -15   5  18     2326.18     2227.17     75.94 o 
 -13   5  18     4538.17     4029.98     83.84 o 
 -11   5  18     4386.27     4296.65     83.95 o 
  -9   5  18       74.99      101.97     36.74 o 
  -7   5  18     2622.22     2531.81     63.42 o 
  -5   5  18     2501.29     2368.64     59.01 o 
  -3   5  18     6698.30     6391.26     80.92 o 
  -1   5  18     7243.54     6928.91     85.63 o 
   1   5  18     9444.28     9425.83    119.81 o 
   3   5  18       16.26       28.69     31.89 o 
   5   5  18       14.15        6.99     32.70 o 
   7   5  18        8.26       23.73     34.16 o 
   9   5  18      108.23      173.46     46.38 o 
  11   5  18     1254.70     1399.52     71.78 o 
  13   5  18      491.67      465.91     58.11 o 
  15   5  18      799.73      744.88     74.42 o 
 -20   6  18      523.13      669.46     70.29 o 
 -18   6  18      124.22      139.85     64.15 o 
 -16   6  18       55.70       67.26     40.35 o 
 -14   6  18        1.66       23.05     38.21 o 
 -12   6  18       47.42        0.00     36.81 o 
 -10   6  18      200.36      254.55     37.47 o 
  -8   6  18     1209.91     1091.91     59.28 o 
  -6   6  18     1553.83     1494.86     52.05 o 
  -4   6  18     4841.84     4515.00    134.39 o 
  -2   6  18     1042.55     1233.65     42.00 o 
   0   6  18     2252.75     1795.42     54.26 o 
   2   6  18     1785.09     1770.23     55.96 o 
   4   6  18     1669.00     1374.53     56.37 o 
   6   6  18       11.70        0.00     38.00 o 
   8   6  18      468.04      480.34     50.10 o 
  10   6  18      424.95      485.62     54.34 o 
  12   6  18       30.25        0.00     46.57 o 
  14   6  18      229.97      269.13     57.82 o 
  16   6  18       24.23       71.40     55.33 o 
 -19   7  18       20.49      108.32     67.86 o 
 -17   7  18       77.68      152.48     50.97 o 
 -15   7  18       62.82      130.46     49.04 o 
 -13   7  18        7.28       61.10     40.70 o 
 -11   7  18      229.83      296.25     48.40 o 
  -9   7  18      523.86      531.68     42.56 o 
  -7   7  18     1428.26     1103.13     64.45 o 
  -5   7  18     1391.89     1110.01     50.88 o 
  -3   7  18     2654.79     2482.22     69.54 o 
  -1   7  18      768.41      583.51     39.84 o 
   1   7  18       27.26       86.19     33.10 o 
   3   7  18      124.03      132.63     35.29 o 
   5   7  18      374.03      379.91     47.32 o 
   7   7  18      124.81      129.98     43.09 o 
   9   7  18      109.53       62.64     42.51 o 
  11   7  18       23.14       59.96     58.61 o 
  13   7  18       12.25       17.19     59.22 o 
  15   7  18        1.19       26.73    106.25 o 
 -18   8  18      106.21       20.55     47.79 o 
 -16   8  18      246.47      216.30     52.03 o 
 -14   8  18      185.63      159.50     49.74 o 
 -12   8  18      779.09      624.70     57.49 o 
 -10   8  18     3575.10     3561.42     99.35 o 
  -8   8  18      936.19      890.41     61.21 o 
  -6   8  18     1731.44     1518.04     58.34 o 
  -4   8  18     2715.65     3042.28     75.18 o 
  -2   8  18      570.00      697.49     42.75 o 
   0   8  18        4.06       17.70     34.60 o 
   2   8  18     3153.52     2971.37     84.02 o 
   4   8  18      216.91      295.66     45.70 o 
   6   8  18       10.80       17.04     40.85 o 
   8   8  18     1050.63      812.28     61.80 o 
  10   8  18      532.59      572.25     58.85 o 
  12   8  18       63.63       56.59     47.42 o 
  14   8  18       83.96       53.99     52.58 o 
 -17   9  18      797.58      951.70     70.75 o 
 -15   9  18     1360.43     1475.44     78.46 o 
 -13   9  18      604.85      552.39     74.11 o 
 -11   9  18      523.29      567.94     58.59 o 
  -9   9  18      133.26       94.43     43.64 o 
  -7   9  18      305.09      192.43     48.06 o 
  -5   9  18       14.10        7.66     36.65 o 
  -3   9  18     3004.02     3118.10     87.59 o 
  -1   9  18     3242.37     3312.16     76.33 o 
   1   9  18     1040.21     1056.75     58.22 o 
   3   9  18       45.23        0.00     39.02 o 
   5   9  18        5.19        0.00     50.01 o 
   7   9  18        0.55        0.00     41.14 o 
   9   9  18      111.37      156.09     46.81 o 
  11   9  18     1086.41     1236.84     74.64 o 
  13   9  18     1064.42     1156.05     76.54 o 
 -16  10  18      182.26      241.56     60.90 o 
 -14  10  18       27.27       98.12     50.90 o 
 -12  10  18      237.51      203.80     52.68 o 
 -10  10  18     1002.34     1036.28     70.85 o 
  -8  10  18     1718.38     1615.84     76.71 o 
  -6  10  18     1631.26     1652.02     96.29 o 
  -4  10  18      427.80      376.87     62.42 o 
  -2  10  18        0.38       32.50     41.98 o 
   0  10  18        4.59        0.00     36.49 o 
   2  10  18      276.91      213.04     44.67 o 
   4  10  18      668.63      614.75     54.53 o 
   6  10  18     1350.05     1311.67     70.11 o 
   8  10  18      452.34      353.67     52.31 o 
  10  10  18      224.89      266.08     53.18 o 
 -13  11  18       20.33       19.67     54.94 o 
 -11  11  18       35.21       59.17     59.10 o 
  -9  11  18        0.13       31.43     58.46 o 
  -7  11  18        8.51        0.00     49.00 o 
  -5  11  18        1.23       48.04     60.49 o 
  -3  11  18      189.47      382.94     83.65 o 
  -1  11  18      294.19      396.57     62.79 o 
   1  11  18       97.53       93.05     42.17 o 
   3  11  18       76.49      127.87     70.75 o 
   5  11  18      162.77      263.96     49.10 o 
   7  11  18       86.30       61.01     46.06 o 
   9  11  18       31.25      127.79     66.68 o 
 -12  12  18       90.56       90.76     87.34 o 
 -10  12  18      172.78      220.76     53.91 o 
  -8  12  18       33.22       52.24     50.90 o 
  -6  12  18       91.59      155.13    122.83 o 
  -4  12  18      174.83      306.29     85.32 o 
  -2  12  18      296.21      306.95     89.28 o 
   0  12  18       63.14      184.37     88.43 o 
   2  12  18       75.32       73.46     45.29 o 
   4  12  18        7.06       13.72     64.57 o 
   6  12  18        1.54        1.81     47.65 o 
  -9  13  18        7.06        0.00     91.44 o 
  -7  13  18       57.56       94.31    131.02 o 
  -5  13  18      302.54      339.57     82.63 o 
  -3  13  18      882.45     1055.47    111.33 o 
  -1  13  18      137.96      187.32    120.24 o 
   1  13  18       56.07      145.09     90.50 o 
   3  13  18       64.77      208.57     73.55 o 
 -21   1  19      169.18      108.00     49.38 o 
 -19   1  19      518.04      523.60     60.46 o 
 -17   1  19     1483.61     1558.04     84.37 o 
 -15   1  19       83.16      117.72     44.13 o 
 -13   1  19        5.20       28.26     37.76 o 
 -11   1  19      537.70      576.92     45.39 o 
  -9   1  19     1463.73     1315.01     41.88 o 
  -7   1  19    25058.08    25512.73    227.45 o 
  -5   1  19    15537.67    15006.95    209.51 o 
  -3   1  19      206.37      314.08     64.05 o 
  -1   1  19      560.62      931.02     54.61 o 
   1   1  19     4927.40     4288.28     63.23 o 
   3   1  19      409.89      497.59     32.65 o 
   5   1  19     8577.61     8220.73    123.24 o 
   7   1  19     1450.09     1753.19     56.25 o 
   9   1  19      865.65      808.63     53.47 o 
  11   1  19        6.40        0.00     40.13 o 
  13   1  19     1255.48     1243.14     75.03 o 
  15   1  19      220.18      237.11     61.33 o 
  17   1  19        2.14        0.00     58.16 o 
 -22   2  19        5.95        0.00     58.71 o 
 -20   2  19        1.23        0.00     66.93 o 
 -18   2  19       71.32       60.42     46.53 o 
 -16   2  19     5479.79     5665.02    180.56 o 
 -14   2  19     4789.31     4981.81    135.66 o 
 -12   2  19     6679.16     5604.32    240.36 o 
 -10   2  19     7825.26     7681.98    104.83 o 
  -8   2  19     5798.98     5213.53     96.58 o 
  -6   2  19     4893.26     4316.57     73.78 o 
  -4   2  19      293.22      470.11     29.93 o 
  -2   2  19     2643.58     2545.56     48.27 o 
   0   2  19     5067.30     5399.45     79.40 o 
   2   2  19    10541.19    10574.09    127.40 o 
   4   2  19     1362.33     1371.86     51.67 o 
   6   2  19     3120.34     3055.89     70.91 o 
   8   2  19      467.96      465.06     43.33 o 
  10   2  19      998.19      906.18     56.73 o 
  12   2  19       65.98       81.53     43.38 o 
  14   2  19     1459.31     1577.73     96.79 o 
  16   2  19     1268.08     1223.08     83.28 o 
 -21   3  19      860.47      801.44     79.42 o 
 -19   3  19      746.15      801.79     74.54 o 
 -17   3  19      189.93      226.61     46.04 o 
 -15   3  19        5.71       23.13     39.19 o 
 -13   3  19     1377.10     1300.23     61.77 o 
 -11   3  19      192.42      248.63     35.30 o 
  -9   3  19     1222.71     1184.47     65.61 o 
  -7   3  19     1823.58     1726.58     51.06 o 
  -5   3  19    17726.61    15776.29    162.95 o 
  -3   3  19     3816.52     4154.76     61.58 o 
  -1   3  19      166.01      144.01     22.79 o 
   1   3  19      186.37      111.66     36.30 o 
   3   3  19       54.52       61.22     32.67 o 
   5   3  19       46.91       41.89     35.33 o 
   7   3  19     1994.58     1934.61     61.72 o 
   9   3  19     5469.58     4881.99     92.83 o 
  11   3  19      521.18      590.89     50.87 o 
  13   3  19      302.77      379.55     60.08 o 
  15   3  19      517.21      378.21     63.30 o 
  17   3  19       39.77       46.58     56.60 o 
 -22   4  19       34.87        0.00     93.95 o 
 -20   4  19      215.46      275.01     67.21 o 
 -18   4  19        3.85        0.00     49.30 o 
 -16   4  19       82.56       79.20     43.21 o 
 -14   4  19       41.67       31.49     30.90 o 
 -12   4  19     1945.31     1725.25     56.15 o 
 -10   4  19      892.73      946.86     44.63 o 
  -8   4  19      977.98      877.14     46.34 o 
  -6   4  19     1533.50     1425.59     68.52 o 
  -4   4  19      118.12      147.52     38.57 o 
  -2   4  19        7.75        2.85     31.22 o 
   0   4  19     2208.35     2105.98     46.51 o 
   2   4  19      101.02       40.45     35.58 o 
   4   4  19       59.58       84.57     39.55 o 
   6   4  19      753.21      721.25     47.11 o 
   8   4  19      147.61      196.91     39.18 o 
  10   4  19      213.09      127.13     47.28 o 
  12   4  19        9.03       12.81     81.64 o 
  14   4  19       31.25       62.86     56.09 o 
  16   4  19       24.25       79.79     79.15 o 
 -21   5  19      121.38      123.51     64.05 o 
 -19   5  19       31.86       35.27     55.45 o 
 -17   5  19       65.89        0.00     62.64 o 
 -15   5  19      441.45      576.10     49.23 o 
 -13   5  19       18.31       58.84     32.49 o 
 -11   5  19      288.82      349.13     37.89 o 
  -9   5  19      537.28      669.99     45.05 o 
  -7   5  19     2506.14     2489.03     84.58 o 
  -5   5  19      932.09      728.76     41.58 o 
  -3   5  19     1118.93      864.95     50.11 o 
  -1   5  19      300.88      351.30     28.73 o 
   1   5  19     4022.87     3243.45     69.64 o 
   3   5  19        9.61        9.48     33.53 o 
   5   5  19        8.20        0.00     31.19 o 
   7   5  19      130.88      141.08     38.20 o 
   9   5  19      130.16      160.18     49.97 o 
  11   5  19      278.45      206.31     51.18 o 
  13   5  19      191.73      206.65     57.93 o 
  15   5  19      104.61      137.34     73.41 o 
 -20   6  19       31.62       47.10     58.60 o 
 -18   6  19        3.48       22.70     54.85 o 
 -16   6  19      333.83      359.92     46.62 o 
 -14   6  19      929.35     1036.30     74.09 o 
 -12   6  19     2891.75     2371.86     69.75 o 
 -10   6  19     3023.34     2633.55     76.48 o 
  -8   6  19     1731.61     1642.02     56.11 o 
  -6   6  19      145.82      172.26     33.55 o 
  -4   6  19     1160.18     1176.22     48.29 o 
  -2   6  19      383.76      307.18     34.35 o 
   0   6  19       38.56       31.81     30.18 o 
   2   6  19     3500.12     3054.49     80.39 o 
   4   6  19     2660.37     2261.23     73.49 o 
   6   6  19     1970.83     1946.70     72.78 o 
   8   6  19        4.89        0.00     65.19 o 
  10   6  19     1690.49     1611.89     73.91 o 
  12   6  19      418.88      441.76     57.05 o 
  14   6  19      286.11      381.91     65.60 o 
 -19   7  19      750.35     1032.74     89.07 o 
 -17   7  19      999.58     1142.08     97.72 o 
 -15   7  19      672.70      694.51     71.66 o 
 -13   7  19      149.00      136.86     43.84 o 
 -11   7  19      204.50      264.71     44.27 o 
  -9   7  19      973.29      963.90     48.85 o 
  -7   7  19     3493.67     3741.09    104.13 o 
  -5   7  19     1552.00     1292.28     53.63 o 
  -3   7  19     7857.16     6854.98    107.86 o 
  -1   7  19     1325.75      983.61     47.31 o 
   1   7  19      240.86      111.22     32.87 o 
   3   7  19      298.61      376.73     42.57 o 
   5   7  19      103.73      143.72     44.40 o 
   7   7  19      271.88      185.25     44.69 o 
   9   7  19      894.44      733.67     57.72 o 
  11   7  19      499.54      517.03     57.98 o 
  13   7  19      269.75      373.51     58.23 o 
 -18   8  19        3.65       56.92     64.83 o 
 -16   8  19       16.88       15.42     46.31 o 
 -14   8  19      101.29       51.43     46.19 o 
 -12   8  19        5.98       30.63     43.84 o 
 -10   8  19       30.00       51.41     56.89 o 
  -8   8  19        4.19        0.00     34.17 o 
  -6   8  19     1495.31     1438.82     58.42 o 
  -4   8  19      719.95      630.85     46.41 o 
  -2   8  19      148.92      104.36     42.54 o 
   0   8  19     3401.61     2977.66     72.37 o 
   2   8  19      513.42      478.52     47.40 o 
   4   8  19     2287.92     2444.97     82.46 o 
   6   8  19     2070.90     2123.21     79.67 o 
   8   8  19        0.33        0.00     43.05 o 
  10   8  19       17.35       32.00     44.21 o 
  12   8  19      340.13      393.28     63.45 o 
 -17   9  19       29.12      154.23     61.71 o 
 -15   9  19       10.11       15.41     47.95 o 
 -13   9  19       23.69       10.06     47.49 o 
 -11   9  19       40.27      126.83     46.41 o 
  -9   9  19        1.40        0.00     42.67 o 
  -7   9  19     2007.58     1674.00     76.26 o 
  -5   9  19      303.08      347.95     42.98 o 
  -3   9  19       88.43       83.44     42.50 o 
  -1   9  19     2330.76     2314.83     79.64 o 
   1   9  19      894.05      930.49     56.86 o 
   3   9  19       18.17       19.81     38.61 o 
   5   9  19        0.77       47.04     42.98 o 
   7   9  19        4.45       51.88     52.00 o 
   9   9  19       35.86       77.57     44.52 o 
  11   9  19       11.80       32.21     49.14 o 
 -16  10  19      117.30      144.20     51.69 o 
 -14  10  19      413.09      416.95     58.35 o 
 -12  10  19      140.84      150.77    101.64 o 
 -10  10  19       82.80      129.22     53.00 o 
  -8  10  19        4.35        0.00     43.94 o 
  -6  10  19        1.15        0.00     46.78 o 
  -4  10  19      117.72      118.41     43.47 o 
  -2  10  19       51.37        0.00     47.69 o 
   0  10  19       84.14       53.61     64.44 o 
   2  10  19       21.13       11.67     41.84 o 
   4  10  19      649.51      758.68     58.60 o 
   6  10  19      251.39      336.44     52.38 o 
   8  10  19        0.82       99.36     46.60 o 
  10  10  19      115.80      277.62     83.23 o 
 -13  11  19      273.79      313.95     61.06 o 
 -11  11  19        5.44       60.87     83.45 o 
  -9  11  19       91.18       52.51     47.27 o 
  -7  11  19      507.54      417.24     56.82 o 
  -5  11  19     2023.46     1892.55     97.65 o 
  -3  11  19     1728.84     1738.28    121.71 o 
  -1  11  19      539.91      690.47     69.67 o 
   1  11  19        7.56       64.70     53.98 o 
   3  11  19      178.36      232.23     49.22 o 
   5  11  19      102.86      139.65     80.00 o 
   7  11  19       86.81      211.05     54.87 o 
   9  11  19      196.49      221.21     58.47 o 
 -12  12  19      282.97      353.24     62.05 o 
 -10  12  19      100.94      121.03    100.77 o 
  -8  12  19       12.71       44.26     48.82 o 
  -6  12  19      167.76      280.46     79.07 o 
  -4  12  19      491.93      676.59    100.85 o 
  -2  12  19      242.37      326.23     87.79 o 
   0  12  19      192.13      221.52    101.71 o 
   2  12  19      590.43      663.22     82.17 o 
   4  12  19      764.99      873.86     69.42 o 
   6  12  19      335.53      433.78     58.14 o 
  -7  13  19      121.69       61.36    106.45 o 
  -5  13  19      155.33      307.41    178.85 o 
  -3  13  19        0.25      194.11    148.26 o 
  -1  13  19       59.15      134.93     89.95 o 
   1  13  19      117.06      168.10    164.63 o 
   3  13  19        0.35      153.21     91.07 o 
 -22   0  20       13.76        0.00     67.36 o 
 -20   0  20       17.93       41.42    148.26 o 
 -18   0  20       79.36       83.62     66.22 o 
 -16   0  20     3149.12     3026.53    144.81 o 
 -14   0  20     4314.88     4558.55    146.88 o 
 -12   0  20    11129.50    10719.63    223.94 o 
 -10   0  20     7293.52     5886.37    153.69 o 
  -8   0  20     1064.26     1221.50     81.02 o 
  -6   0  20    16287.44    15241.62    191.33 o 
  -4   0  20     8290.89     8212.04    127.21 o 
  -2   0  20      110.73      122.61     37.26 o 
   0   0  20    12886.16    12561.85    170.38 o 
   2   0  20    16631.14    16111.40    205.92 o 
   4   0  20    12621.00    12164.23    173.45 o 
   6   0  20      768.10     1020.42    136.62 o 
   8   0  20        3.04      135.82     61.83 o 
  10   0  20      223.69      381.12     71.03 o 
  12   0  20     1727.97     1799.88    104.80 o 
  14   0  20     2707.18     2597.56    126.28 o 
  16   0  20      220.96      233.05     72.48 o 
 -21   1  20      390.29      374.16     57.21 o 
 -19   1  20      239.43      170.59     49.74 o 
 -17   1  20        9.61       27.94     44.90 o 
 -15   1  20     1440.36     1301.64     71.07 o 
 -13   1  20      766.88      800.45     52.87 o 
 -11   1  20      469.04      593.82     47.08 o 
  -9   1  20      311.34      234.34     37.71 o 
  -7   1  20     1268.79     1429.94     45.20 o 
  -5   1  20     1210.51     1221.22     57.35 o 
  -3   1  20     4924.23     4920.48     67.06 o 
  -1   1  20      293.15      370.26     42.22 o 
   1   1  20     1480.48     1975.29     46.66 o 
   3   1  20     1735.95     1712.06     44.34 o 
   5   1  20      223.82      178.59     37.91 o 
   7   1  20      918.25      957.20     73.03 o 
   9   1  20     1428.24     1371.48    152.60 o 
  11   1  20       39.76        0.00     49.64 o 
  13   1  20        2.82       22.52     45.92 o 
  15   1  20      148.04      107.45     49.53 o 
  17   1  20       40.45       56.51     58.95 o 
 -22   2  20       19.87       56.20     60.04 o 
 -20   2  20        3.20       21.24     48.39 o 
 -18   2  20      158.02      130.12     48.10 o 
 -16   2  20       93.15      143.38     45.46 o 
 -14   2  20       76.38      101.25     41.92 o 
 -12   2  20       79.91      150.28     40.16 o 
 -10   2  20       90.51       85.83     27.77 o 
  -8   2  20     1233.10     1379.17     45.47 o 
  -6   2  20      301.29      355.82     35.93 o 
  -4   2  20       17.52       80.29     28.44 o 
  -2   2  20        1.01       21.93     30.58 o 
   0   2  20     3512.46     3556.71     59.49 o 
   2   2  20        3.96      102.96     39.90 o 
   4   2  20      693.57      598.96     41.64 o 
   6   2  20     2825.78     2808.26     68.93 o 
   8   2  20      117.82      215.15     39.53 o 
  10   2  20     1072.05      936.32     58.23 o 
  12   2  20       10.32        0.00     42.39 o 
  14   2  20       71.26       82.88     55.67 o 
  16   2  20      161.36       59.16     58.53 o 
 -21   3  20        2.13       50.48     60.32 o 
 -19   3  20       28.82       35.87     56.68 o 
 -17   3  20      337.57      316.85     49.13 o 
 -15   3  20        8.78       20.88     40.54 o 
 -13   3  20       85.56       94.91     40.23 o 
 -11   3  20     3456.04     3275.95     71.48 o 
  -9   3  20      171.87      102.61     28.90 o 
  -7   3  20        9.98       37.86     28.80 o 
  -5   3  20     2328.04     2489.78     59.33 o 
  -3   3  20     2670.44     2716.66     51.42 o 
  -1   3  20        3.97       22.31     27.83 o 
   1   3  20      534.11      645.24     31.33 o 
   3   3  20     2999.19     2583.05     64.09 o 
   5   3  20     1862.69     1564.32     55.39 o 
   7   3  20       11.56       25.31     36.92 o 
   9   3  20     1150.86     1177.90     54.58 o 
  11   3  20     1198.51     1051.59     60.55 o 
  13   3  20        5.70       42.74     52.97 o 
  15   3  20      116.20      131.12     58.49 o 
 -20   4  20      775.68      882.57     81.21 o 
 -18   4  20      904.64     1080.97     79.43 o 
 -16   4  20     1278.73     1203.58     65.69 o 
 -14   4  20     1265.61     1134.72     61.45 o 
 -12   4  20     3646.04     3675.38     78.34 o 
 -10   4  20      227.85      238.09     33.80 o 
  -8   4  20      216.85      228.74     32.57 o 
  -6   4  20      492.14      468.38     37.46 o 
  -4   4  20      608.88      571.11     36.74 o 
  -2   4  20      234.84      133.27     23.68 o 
   0   4  20     3995.43     3657.41     61.21 o 
   2   4  20     4541.25     4232.84     90.26 o 
   4   4  20     2527.78     2085.57     81.76 o 
   6   4  20     2989.13     3100.63     84.36 o 
   8   4  20       17.25       29.58     38.05 o 
  10   4  20     1531.73     1578.71     72.29 o 
  12   4  20     1217.52     1136.52     77.30 o 
  14   4  20     1752.48     1820.15    160.43 o 
  16   4  20      387.61      531.27     70.38 o 
 -21   5  20      289.41      460.02    107.01 o 
 -19   5  20      365.99      349.09     64.66 o 
 -17   5  20       70.38       61.59     54.55 o 
 -15   5  20       30.72       40.70     49.59 o 
 -13   5  20      324.25      382.03     39.14 o 
 -11   5  20      799.96      811.71     53.64 o 
  -9   5  20     2191.34     2394.95     65.59 o 
  -7   5  20     7268.43     6505.52    101.65 o 
  -5   5  20     4377.26     3880.67     76.90 o 
  -3   5  20     1127.28      746.76     34.53 o 
  -1   5  20      427.94      268.77     27.87 o 
   1   5  20     9362.56     8280.39    114.09 o 
   3   5  20     3897.58     3882.32    118.85 o 
   5   5  20      508.73      413.44     40.81 o 
   7   5  20      949.61      906.22     57.78 o 
   9   5  20      214.13      267.39     51.35 o 
  11   5  20       25.47       16.87     46.78 o 
  13   5  20        5.37       37.73     52.97 o 
  15   5  20       13.95        0.00     56.44 o 
 -20   6  20       25.57      138.05     75.20 o 
 -18   6  20       57.72      144.03     58.40 o 
 -16   6  20      761.93      722.55     71.01 o 
 -14   6  20      172.56      195.40     52.30 o 
 -12   6  20       39.90       68.18     35.31 o 
 -10   6  20       20.99        0.00     32.07 o 
  -8   6  20      542.27      573.69     64.01 o 
  -6   6  20      300.69      294.20     36.73 o 
  -4   6  20       14.80       28.54     32.74 o 
  -2   6  20     3767.21     3248.56     75.41 o 
   0   6  20     1043.90     1136.92     48.00 o 
   2   6  20       12.49       42.20     33.30 o 
   4   6  20       18.87        0.00     34.38 o 
   6   6  20        7.23       14.94     39.94 o 
   8   6  20       23.88        5.89     41.30 o 
  10   6  20      468.65      452.44     53.60 o 
  12   6  20       52.04       25.73     68.80 o 
  14   6  20       86.83      185.24     61.47 o 
 -19   7  20        0.50      156.24    182.73 o 
 -17   7  20       16.53       29.71     55.65 o 
 -15   7  20       67.93       67.62     42.44 o 
 -13   7  20       37.68       93.69     41.39 o 
 -11   7  20      240.26      283.54     44.74 o 
  -9   7  20      263.30      331.25     39.87 o 
  -7   7  20      809.06      827.38     47.02 o 
  -5   7  20      878.40      693.40     46.49 o 
  -3   7  20     1111.89     1021.93     52.17 o 
  -1   7  20        2.22        0.00     29.77 o 
   1   7  20      405.80      339.52     38.15 o 
   3   7  20     1382.10     1247.01     65.19 o 
   5   7  20       62.97      114.06     43.77 o 
   7   7  20      142.53       88.84     47.15 o 
   9   7  20        5.38       22.51     43.89 o 
  11   7  20       52.70       82.03     53.87 o 
  13   7  20      103.57       97.47     52.21 o 
 -18   8  20      620.72      774.49     85.23 o 
 -16   8  20     1163.31     1276.19     74.04 o 
 -14   8  20      279.06      247.09     50.80 o 
 -12   8  20      319.43      328.16     50.70 o 
 -10   8  20        1.81        0.00     40.16 o 
  -8   8  20      444.06      415.12     44.48 o 
  -6   8  20     1055.95      895.15     52.66 o 
  -4   8  20      808.32      714.66     48.38 o 
  -2   8  20      739.12      681.83     53.57 o 
   0   8  20      288.62      373.85     38.81 o 
   2   8  20        6.81       32.41     37.93 o 
   4   8  20       54.89      121.65     43.71 o 
   6   8  20      616.14      610.84     54.93 o 
   8   8  20        0.63       42.45     41.79 o 
  10   8  20      677.46      723.09     62.09 o 
  12   8  20      778.56      830.78     67.40 o 
 -17   9  20      137.23      264.14     54.96 o 
 -15   9  20       82.55      105.96     49.69 o 
 -13   9  20      141.36       85.14     48.17 o 
 -11   9  20      782.93      799.39     62.43 o 
  -9   9  20      223.95      262.58     52.12 o 
  -7   9  20      126.99       99.07     55.24 o 
  -5   9  20     1287.94     1238.52     61.55 o 
  -3   9  20      744.56      712.13     65.44 o 
  -1   9  20       17.45        0.00     42.99 o 
   1   9  20       63.55       40.69     38.10 o 
   3   9  20      184.63      191.45     42.36 o 
   5   9  20     1194.15     1184.96     66.56 o 
   7   9  20     1014.35     1081.74     67.25 o 
   9   9  20      738.86      909.34     65.80 o 
  11   9  20      161.50      297.76     54.38 o 
 -14  10  20      181.76      209.88     55.09 o 
 -12  10  20      135.55      187.11     51.92 o 
 -10  10  20       48.88       33.11     48.00 o 
  -8  10  20        4.78        0.00     44.15 o 
  -6  10  20        2.94        0.00     45.23 o 
  -4  10  20      115.10      193.41     45.56 o 
  -2  10  20      795.76      933.34     70.67 o 
   0  10  20      716.25      846.42     71.51 o 
   2  10  20      753.46      755.26     86.15 o 
   4  10  20       61.10      150.60     45.18 o 
   6  10  20       38.31       33.92     42.63 o 
   8  10  20       61.98       96.30     46.53 o 
  10  10  20      406.21      438.70     72.52 o 
 -13  11  20       31.93      107.22     56.62 o 
 -11  11  20       46.80      103.38     52.34 o 
  -9  11  20      146.12      191.14     50.98 o 
  -7  11  20      120.86       60.39     75.39 o 
  -5  11  20        3.52        0.00     53.61 o 
  -3  11  20       16.24      127.17     79.34 o 
  -1  11  20       73.63      124.45     69.97 o 
   1  11  20      233.94      323.26    111.95 o 
   3  11  20       57.13       91.30     46.74 o 
   5  11  20       80.44      130.83     71.66 o 
   7  11  20       49.40       82.33     46.91 o 
 -10  12  20      105.63       76.23     70.40 o 
  -8  12  20       41.24        0.00     77.10 o 
  -6  12  20       32.58       46.39     69.33 o 
  -4  12  20      522.93      792.42    101.40 o 
  -2  12  20      630.47      657.16    180.58 o 
   0  12  20      116.03      148.58     87.80 o 
   2  12  20        8.25       92.50     57.95 o 
   4  12  20        8.09       71.17     66.81 o 
   6  12  20        0.38       78.01     95.92 o 
  -7  13  20      384.54      469.06    111.19 o 
  -5  13  20      558.01      729.80     97.86 o 
  -3  13  20       70.62      171.39     84.28 o 
  -1  13  20        4.44       93.28     94.81 o 
   1  13  20       20.01      280.26    136.62 o 
 -21   1  21        0.85       22.64     48.37 o 
 -19   1  21      139.98       69.19     48.07 o 
 -17   1  21      112.80      184.10     47.57 o 
 -15   1  21      407.65      389.05     49.76 o 
 -13   1  21      836.52      658.34     51.72 o 
 -11   1  21     9640.08     9261.22    436.93 o 
  -9   1  21     4703.94     5320.06    102.78 o 
  -7   1  21     2066.82     2029.92     51.20 o 
  -5   1  21     5165.02     4953.62     67.96 o 
  -3   1  21        0.83       62.18     29.89 o 
  -1   1  21      231.56      228.92     29.22 o 
   1   1  21     5542.01     5236.43     73.61 o 
   3   1  21    13003.89    12344.32    124.31 o 
   5   1  21      873.67      838.88     46.45 o 
   7   1  21      736.85      741.04     59.34 o 
   9   1  21       83.25      110.54     50.20 o 
  11   1  21       36.92        0.00     49.27 o 
  13   1  21      624.30      747.83     82.98 o 
  15   1  21      929.07     1000.98     70.79 o 
 -22   2  21      460.92      452.82     71.79 o 
 -20   2  21      717.19      761.83     63.78 o 
 -18   2  21      635.85      655.58     58.93 o 
 -16   2  21      721.34      808.84     58.35 o 
 -14   2  21     1330.86     1161.33     61.85 o 
 -12   2  21     1634.87     1676.69     66.85 o 
 -10   2  21     1933.52     1790.54     65.37 o 
  -8   2  21     5928.99     6348.10     94.43 o 
  -6   2  21      401.01      279.03     34.45 o 
  -4   2  21     5941.52     5026.40     69.46 o 
  -2   2  21     4410.21     4250.38     65.36 o 
   0   2  21     5168.66     4949.76     72.28 o 
   2   2  21       15.24        0.00     40.01 o 
   4   2  21      269.34      409.82     39.47 o 
   6   2  21     1008.23     1031.55     69.02 o 
   8   2  21     3507.04     3185.16     85.31 o 
  10   2  21     2070.76     2135.57     76.73 o 
  12   2  21     1849.36     1790.04     77.38 o 
  14   2  21     1031.29     1049.63     79.60 o 
  16   2  21       13.52       47.00     71.86 o 
 -21   3  21       57.05       49.32     61.69 o 
 -19   3  21       73.89      144.04     60.71 o 
 -17   3  21      181.83      153.88     45.85 o 
 -15   3  21      557.35      552.09     52.13 o 
 -13   3  21     1000.74     1022.47     57.71 o 
 -11   3  21     2906.91     2990.69    101.57 o 
  -9   3  21     2407.08     2467.75     61.83 o 
  -7   3  21     4488.82     4406.54     99.49 o 
  -5   3  21     5235.14     4779.59    133.08 o 
  -3   3  21      143.03      184.71     26.24 o 
  -1   3  21     3767.19     2742.19     52.93 o 
   1   3  21     6724.13     6303.73     96.50 o 
   3   3  21      699.30      757.61     45.07 o 
   5   3  21     2510.82     2429.83     81.54 o 
   7   3  21     1526.59     1416.38     57.58 o 
   9   3  21        7.78        0.00     40.24 o 
  11   3  21       43.31       96.89     44.17 o 
  13   3  21      416.18      407.37     64.72 o 
  15   3  21      837.49      847.91     76.87 o 
 -20   4  21      215.60      198.53     64.18 o 
 -18   4  21      704.22      783.61     74.31 o 
 -16   4  21      156.92      189.77     46.68 o 
 -14   4  21      628.39      634.98     52.63 o 
 -12   4  21        3.16       35.30     31.25 o 
 -10   4  21      123.09      184.36     33.39 o 
  -8   4  21      848.52      592.54     38.92 o 
  -6   4  21     1444.44     1497.91     58.54 o 
  -4   4  21      273.61      345.59     33.99 o 
  -2   4  21      378.49      388.09     28.79 o 
   0   4  21       40.53      106.16     32.94 o 
   2   4  21     1120.17      807.69     46.47 o 
   4   4  21      108.09      108.60     40.86 o 
   6   4  21     1023.25      975.92     84.97 o 
   8   4  21     5535.63     4751.25     94.80 o 
  10   4  21      997.96      818.17     69.84 o 
  12   4  21        9.86       23.58     53.32 o 
  14   4  21      133.94      168.14     60.51 o 
 -21   5  21        8.01       56.89     93.95 o 
 -19   5  21      143.12      201.22     61.80 o 
 -17   5  21       44.30        0.00     53.30 o 
 -15   5  21      122.62      125.19     60.49 o 
 -13   5  21      583.69      598.99     44.27 o 
 -11   5  21      983.79      953.76     48.25 o 
  -9   5  21      540.13      612.88     42.69 o 
  -7   5  21      231.53      251.52     36.32 o 
  -5   5  21        2.23        9.53     29.06 o 
  -3   5  21      530.59      566.73     44.00 o 
  -1   5  21     1262.39     1229.64     47.72 o 
   1   5  21       79.77       69.48     34.06 o 
   3   5  21       27.01        0.00     35.40 o 
   5   5  21      478.01      406.83     42.78 o 
   7   5  21     1055.44     1078.57     55.29 o 
   9   5  21      157.76      167.56     49.03 o 
  11   5  21      268.45      258.50     54.87 o 
  13   5  21      246.46      242.21     60.88 o 
  15   5  21      150.40      290.68     65.55 o 
 -20   6  21      314.92      297.76     66.11 o 
 -18   6  21      195.39      247.16     62.02 o 
 -16   6  21      416.79      396.98     64.36 o 
 -14   6  21      319.86      293.96     50.01 o 
 -12   6  21      545.35      507.47     43.87 o 
 -10   6  21       75.57       65.15     38.49 o 
  -8   6  21     1745.17     1648.64     58.26 o 
  -6   6  21     9988.57     9319.53    229.18 o 
  -4   6  21     2649.26     2662.69     77.85 o 
  -2   6  21     1943.20     1814.17     69.92 o 
   0   6  21     1938.22     1859.92     58.89 o 
   2   6  21       62.33       15.75     33.00 o 
   4   6  21       47.41       74.43     35.66 o 
   6   6  21      979.34     1305.29     65.63 o 
   8   6  21      661.74      696.63     57.90 o 
  10   6  21      497.11      653.83     63.34 o 
  12   6  21      568.31      571.92     63.20 o 
  14   6  21      310.52      288.43     64.73 o 
 -19   7  21       91.66       93.35     73.01 o 
 -17   7  21       23.93        0.93     55.33 o 
 -15   7  21      585.95      546.82     54.12 o 
 -13   7  21      267.09      277.83     46.94 o 
 -11   7  21       41.71        0.00     36.49 o 
  -9   7  21      711.73      611.14     45.59 o 
  -7   7  21     1067.64     1108.36     52.04 o 
  -5   7  21      349.70      345.36     46.02 o 
  -3   7  21        1.00        0.20     42.06 o 
  -1   7  21      558.59      457.71     50.54 o 
   1   7  21     2979.42     2553.71     72.72 o 
   3   7  21     5893.16     5950.94    112.66 o 
   5   7  21     6861.40     6642.74    131.66 o 
   7   7  21      476.85      482.35     51.54 o 
   9   7  21      105.79      125.08     45.73 o 
  11   7  21      428.16      424.17     59.34 o 
  13   7  21      277.27      344.52     66.35 o 
 -18   8  21      129.83      274.68     75.64 o 
 -16   8  21      117.79      249.91     50.48 o 
 -14   8  21        2.33        7.08     45.75 o 
 -12   8  21        0.89       29.36     44.53 o 
 -10   8  21      250.16      276.68     49.11 o 
  -8   8  21     1211.54      945.65     52.20 o 
  -6   8  21     3925.47     3810.08     91.44 o 
  -4   8  21     1884.25     1925.38     72.78 o 
  -2   8  21      178.32      147.33     45.68 o 
   0   8  21      760.57      590.23     43.42 o 
   2   8  21      647.46      639.64     55.36 o 
   4   8  21        2.56       51.73     41.83 o 
   6   8  21      364.87      496.32     54.69 o 
   8   8  21      330.95      424.12     54.00 o 
  10   8  21      668.98      739.03     62.89 o 
  12   8  21       89.43      102.74     50.41 o 
 -17   9  21       41.75        0.00     47.35 o 
 -15   9  21      102.16      139.47     51.38 o 
 -13   9  21      138.90      112.09     48.76 o 
 -11   9  21      111.31      111.82     48.38 o 
  -9   9  21       14.64       41.91     46.23 o 
  -7   9  21      201.48       59.06     46.28 o 
  -5   9  21      280.40      212.21     46.12 o 
  -3   9  21       17.36       35.59     41.38 o 
  -1   9  21      158.60      187.07     45.65 o 
   1   9  21       32.89        6.77     36.68 o 
   3   9  21       80.25       63.69     41.06 o 
   5   9  21        9.32      104.83     56.86 o 
   7   9  21       11.06      101.83     46.21 o 
   9   9  21      237.90      289.79     53.16 o 
  11   9  21       10.03       42.38     50.05 o 
 -14  10  21        5.19        1.06     49.56 o 
 -12  10  21        1.88       40.30     48.49 o 
 -10  10  21        4.30      138.76     51.06 o 
  -8  10  21      101.29      191.64     51.10 o 
  -6  10  21      468.20      515.21     64.94 o 
  -4  10  21      696.13      804.07     59.69 o 
  -2  10  21      445.16      511.79     64.96 o 
   0  10  21        2.22        0.00     52.42 o 
   2  10  21      314.66      382.05    111.38 o 
   4  10  21       97.54      182.42     46.84 o 
   6  10  21      218.40      251.13     75.14 o 
   8  10  21      237.97      238.93     51.90 o 
 -13  11  21      165.16      227.07     58.52 o 
 -11  11  21      305.33      387.40     72.64 o 
  -9  11  21      722.68      712.63     63.65 o 
  -7  11  21      514.56      534.54    102.83 o 
  -5  11  21       43.56      113.60     58.98 o 
  -3  11  21      197.94      249.07    106.45 o 
  -1  11  21      352.76      589.22     70.17 o 
   1  11  21     1251.08     1259.86     86.58 o 
   3  11  21     1562.14     1628.36     95.68 o 
   5  11  21      732.34      762.57     63.07 o 
   7  11  21       62.26      146.14     53.75 o 
 -10  12  21       53.72       47.30     55.06 o 
  -8  12  21      156.56      166.62     59.18 o 
  -6  12  21      468.01      537.56     90.31 o 
  -4  12  21      585.99      742.30    112.05 o 
  -2  12  21      173.18      267.70    149.12 o 
   0  12  21       97.86      155.22     58.33 o 
   2  12  21        7.65      106.19     80.29 o 
   4  12  21        0.81       31.01     59.93 o 
  -5  13  21       58.60      157.52     95.25 o 
  -3  13  21        0.85       40.51    105.59 o 
  -1  13  21        3.27       71.43    149.55 o 
 -22   0  22      970.72     1213.53    126.28 o 
 -20   0  22      578.53      643.43    169.37 o 
 -18   0  22     2159.16     2582.16    165.93 o 
 -16   0  22      260.33      305.49     72.83 o 
 -14   0  22      523.46      409.88    123.69 o 
 -12   0  22     1672.42     2071.21    102.46 o 
 -10   0  22     4039.21     4053.78    293.49 o 
  -8   0  22     2793.09     2661.13    142.65 o 
  -6   0  22     8507.97     6421.89    111.56 o 
  -4   0  22      206.67      284.57     39.98 o 
  -2   0  22     1029.46      790.75     53.64 o 
   0   0  22     3068.99     3450.31     85.48 o 
   2   0  22    13590.62    13489.04    187.30 o 
   4   0  22      558.48      469.25     69.74 o 
   6   0  22      692.26      474.77     72.07 o 
   8   0  22     1163.14     1129.66    112.48 o 
  10   0  22      322.81      296.25     73.51 o 
  12   0  22      123.19      110.68     68.52 o 
  14   0  22       25.73      105.28     69.08 o 
  16   0  22       91.40       91.05     73.94 o 
 -21   1  22       38.21        0.00     48.77 o 
 -19   1  22        2.48        0.00     46.89 o 
 -17   1  22      211.35      216.73     48.19 o 
 -15   1  22      169.32      191.05     46.55 o 
 -13   1  22     3148.04     3201.20    155.51 o 
 -11   1  22      816.16      929.99     54.57 o 
  -9   1  22      609.72      643.11     58.35 o 
  -7   1  22     1450.11     1358.96     44.81 o 
  -5   1  22      222.73      270.86     27.09 o 
  -3   1  22      791.00      641.20     34.77 o 
  -1   1  22     5193.66     5762.43     78.59 o 
   1   1  22     5575.42     5378.14     76.20 o 
   3   1  22      511.83      556.55     47.67 o 
   5   1  22     1527.31     1810.50     57.47 o 
   7   1  22      121.55       86.89     49.02 o 
   9   1  22     4673.99     4228.78    105.63 o 
  11   1  22     1162.92     1139.17     66.50 o 
  13   1  22      926.74      956.55     65.77 o 
  15   1  22      110.50      162.96     51.38 o 
 -20   2  22       16.34       15.48     49.26 o 
 -18   2  22       14.07       11.62     44.32 o 
 -16   2  22      181.91      199.87     45.85 o 
 -14   2  22      176.38      168.53     43.32 o 
 -12   2  22       52.73       33.23     40.01 o 
 -10   2  22      271.51      224.63     41.58 o 
  -8   2  22     1570.41     1658.12     50.82 o 
  -6   2  22     1604.99     1760.16     52.18 o 
  -4   2  22      232.65      330.44     46.99 o 
  -2   2  22        7.07      166.08     29.48 o 
   0   2  22     2664.77     2749.24     55.90 o 
   2   2  22      998.08      963.83     52.30 o 
   4   2  22        6.19       19.82     40.80 o 
   6   2  22       26.12       79.22     36.52 o 
   8   2  22      101.69       88.79     45.49 o 
  10   2  22      235.06      171.90     47.31 o 
  12   2  22      130.05      132.56     52.56 o 
  14   2  22       18.18       23.29     73.51 o 
  16   2  22        9.90       36.29     62.61 o 
 -21   3  22      106.34      110.30     64.62 o 
 -19   3  22      487.35      590.65     90.36 o 
 -17   3  22      306.27      369.61     51.51 o 
 -15   3  22      915.81     1023.62     62.01 o 
 -13   3  22     2528.69     2531.33     84.85 o 
 -11   3  22       25.60        0.00     37.44 o 
  -9   3  22      441.92      503.64     37.03 o 
  -7   3  22      548.76      512.23     60.62 o 
  -5   3  22     1589.07     1645.18     52.41 o 
  -3   3  22      200.73       58.24     33.67 o 
  -1   3  22     3957.85     3964.82     85.19 o 
   1   3  22     1907.78     2517.16     75.31 o 
   3   3  22      176.15      126.81     37.68 o 
   5   3  22       20.90        0.00     34.51 o 
   7   3  22      829.88      841.32     50.74 o 
   9   3  22      755.06      759.88     64.34 o 
  11   3  22      722.81      813.87     59.26 o 
  13   3  22      317.09      345.40     81.32 o 
  15   3  22       20.12      105.37     70.04 o 
 -20   4  22      230.95      328.91     66.35 o 
 -18   4  22      385.31      456.01     75.18 o 
 -16   4  22      691.13      747.49     58.15 o 
 -14   4  22      184.34      144.37     42.84 o 
 -12   4  22      325.93      325.64     58.22 o 
 -10   4  22     1680.33     1675.87     56.35 o 
  -8   4  22     2991.66     2887.34    103.24 o 
  -6   4  22     1633.12     1439.74     81.34 o 
  -4   4  22     3285.23     3155.70     69.30 o 
  -2   4  22      493.37      360.03     28.87 o 
   0   4  22     1179.42     1133.92     48.03 o 
   2   4  22     7252.39     6770.77    105.10 o 
   4   4  22      370.16      467.29     42.46 o 
   6   4  22     1047.55      832.90     50.12 o 
   8   4  22     3049.87     2737.94     76.04 o 
  10   4  22     1042.89      966.19     74.22 o 
  12   4  22      109.68      146.68     59.71 o 
  14   4  22       47.24      136.22     59.64 o 
 -19   5  22      317.59      257.45     65.61 o 
 -17   5  22     1523.44     1558.22     91.50 o 
 -15   5  22      650.78      889.71     72.22 o 
 -13   5  22      169.13      122.22     43.52 o 
 -11   5  22      457.72      448.20     62.23 o 
  -9   5  22      152.40      155.65     35.35 o 
  -7   5  22     3627.49     3535.34     91.92 o 
  -5   5  22     1964.41     1934.13     58.36 o 
  -3   5  22     2149.64     2078.13     78.18 o 
  -1   5  22     2409.81     2251.55     60.60 o 
   1   5  22      699.34      607.72     43.37 o 
   3   5  22       80.56       48.94     39.75 o 
   5   5  22       66.57      129.45     37.83 o 
   7   5  22     1489.56     1459.81     61.71 o 
   9   5  22     1338.32     1256.85     70.06 o 
  11   5  22      577.34      630.05     70.32 o 
  13   5  22      519.06      454.52     67.77 o 
 -20   6  22       78.50        0.00     65.50 o 
 -18   6  22       44.35        0.00     54.09 o 
 -16   6  22        4.43        0.00     53.49 o 
 -14   6  22      608.43      669.52     69.16 o 
 -12   6  22      379.94      356.86     41.11 o 
 -10   6  22       59.11       30.61     35.64 o 
  -8   6  22     2952.65     2736.02     71.13 o 
  -6   6  22      648.33      604.69     43.13 o 
  -4   6  22      367.48      322.00     46.25 o 
  -2   6  22     1959.74     1812.69     72.67 o 
   0   6  22       13.02        1.48     30.93 o 
   2   6  22      194.98      198.32     45.26 o 
   4   6  22      405.09      445.07     57.01 o 
   6   6  22     2045.49     2016.14     78.35 o 
   8   6  22      619.70      640.43     58.48 o 
  10   6  22        0.61       34.82     53.84 o 
  12   6  22       83.42      107.92     56.80 o 
  14   6  22        3.30        0.28     67.31 o 
 -19   7  22       51.78       27.14     59.46 o 
 -17   7  22      355.42      464.70     70.60 o 
 -15   7  22      265.55      305.39     73.89 o 
 -13   7  22      135.58       93.51     43.56 o 
 -11   7  22      140.37      170.21     42.19 o 
  -9   7  22      321.79      283.71     40.46 o 
  -7   7  22      158.08      131.34     35.77 o 
  -5   7  22     1193.29     1238.80     62.07 o 
  -3   7  22       20.99       48.00     43.32 o 
  -1   7  22       25.79        0.00     40.75 o 
   1   7  22       19.39       80.41     35.50 o 
   3   7  22      564.40      744.97     50.45 o 
   5   7  22      300.73      371.13     55.13 o 
   7   7  22        0.14       44.06     52.00 o 
   9   7  22        0.30        0.00     49.02 o 
  11   7  22        0.92       32.57     49.94 o 
  13   7  22       62.21       62.96     58.96 o 
 -18   8  22      383.65      432.83     77.87 o 
 -16   8  22       96.70      240.33     72.97 o 
 -14   8  22        8.21        0.00     49.52 o 
 -12   8  22      586.33      617.66     56.77 o 
 -10   8  22      903.58      907.49     63.39 o 
  -8   8  22      466.49      455.87     44.41 o 
  -6   8  22     2438.16     2283.69     71.24 o 
  -4   8  22      901.66      816.99     57.71 o 
  -2   8  22      194.46      208.57     51.13 o 
   0   8  22      107.39      237.13     48.09 o 
   2   8  22      323.18      389.02     46.90 o 
   4   8  22       95.22       57.03     42.33 o 
   6   8  22      839.13      752.64     59.26 o 
   8   8  22     1027.11     1023.20     72.39 o 
  10   8  22      327.45      444.16     96.05 o 
  12   8  22      268.62      264.80     56.66 o 
 -15   9  22      193.98      300.08     77.63 o 
 -13   9  22      119.45      223.68     51.10 o 
 -11   9  22      381.75      552.90     57.64 o 
  -9   9  22       48.99       22.23     47.27 o 
  -7   9  22       31.03       65.19     56.61 o 
  -5   9  22      370.84      318.58     48.26 o 
  -3   9  22     1910.88     1750.34    110.23 o 
  -1   9  22      111.99      139.65     55.36 o 
   1   9  22      968.77      932.74     73.91 o 
   3   9  22     1076.07     1039.38     62.68 o 
   5   9  22        3.81       13.11     40.62 o 
   7   9  22      502.79      440.86     55.07 o 
   9   9  22      929.38      972.67     68.54 o 
 -14  10  22       18.53       73.83     51.65 o 
 -12  10  22      114.55       13.03     49.12 o 
 -10  10  22      796.78      832.45     90.27 o 
  -8  10  22     1698.65     1464.69     76.79 o 
  -6  10  22      372.28      393.10     62.89 o 
  -4  10  22       62.05      138.01     55.74 o 
  -2  10  22       95.78      180.45     54.05 o 
   0  10  22       37.90      176.48     54.28 o 
   2  10  22      422.26      409.87     66.68 o 
   4  10  22      608.43      659.95     58.63 o 
   6  10  22      331.65      332.32     54.28 o 
   8  10  22      153.90      118.51     48.29 o 
 -11  11  22        4.26        0.00     50.83 o 
  -9  11  22       26.05        0.00     73.78 o 
  -7  11  22       12.18        0.00     51.91 o 
  -5  11  22      328.61      435.38     68.26 o 
  -3  11  22        9.88      112.00     77.81 o 
  -1  11  22      578.07      639.40     82.85 o 
   1  11  22        9.40      203.20     70.96 o 
   3  11  22      304.74      402.82     69.47 o 
   5  11  22       34.00        0.75     46.58 o 
   7  11  22        0.13      123.21     86.22 o 
  -8  12  22      211.68      114.59     57.58 o 
  -6  12  22      747.69      964.60    101.24 o 
  -4  12  22      359.84      475.49     95.68 o 
  -2  12  22       28.98      193.11     82.90 o 
   0  12  22        2.05       78.89     56.78 o 
   2  12  22        8.73       69.75     60.83 o 
   4  12  22       74.51      281.32     96.72 o 
 -21   1  23      181.16      339.20     59.97 o 
 -19   1  23      440.22      515.60     59.75 o 
 -17   1  23     1034.95      944.11     63.89 o 
 -15   1  23      883.56      802.74     58.24 o 
 -13   1  23     2929.68     2586.50     81.34 o 
 -11   1  23       10.92       17.74     37.63 o 
  -9   1  23     2643.50     2374.01     90.70 o 
  -7   1  23      788.36      736.32     48.04 o 
  -5   1  23      751.37      870.71     41.04 o 
  -3   1  23      220.58      238.68     31.07 o 
  -1   1  23      356.77      619.43     38.55 o 
   1   1  23       63.92      309.61     33.62 o 
   3   1  23      217.91      407.32     38.35 o 
   5   1  23      470.88      497.23     51.41 o 
   7   1  23       50.96       88.35     50.88 o 
   9   1  23       96.02      105.62     49.09 o 
  11   1  23      795.65      862.74     62.45 o 
  13   1  23      843.87      984.83     83.85 o 
  15   1  23        1.97        0.00     60.81 o 
 -20   2  23       61.36       84.20     49.88 o 
 -18   2  23       10.97        0.00     44.02 o 
 -16   2  23      320.20      302.75     47.95 o 
 -14   2  23       12.97        0.00     44.17 o 
 -12   2  23     2535.61     2385.97     78.38 o 
 -10   2  23      595.32      516.28     47.64 o 
  -8   2  23       10.01        7.80     26.36 o 
  -6   2  23     4248.52     3956.70    103.90 o 
  -4   2  23      490.15      543.87     89.72 o 
  -2   2  23     1410.43     1087.23     40.04 o 
   0   2  23     2601.05     2278.20     59.94 o 
   2   2  23       37.84      133.40     35.77 o 
   4   2  23     1095.69      936.97     49.86 o 
   6   2  23      130.92      109.57     54.65 o 
   8   2  23      434.49      519.95     53.13 o 
  10   2  23       36.18        0.00     50.75 o 
  12   2  23      256.39      242.64     77.10 o 
  14   2  23      799.18      729.87     78.54 o 
 -21   3  23      246.83      290.78     69.19 o 
 -19   3  23      537.48      562.52     69.16 o 
 -17   3  23     1698.81     1605.32     76.21 o 
 -15   3  23       25.96       61.64     41.29 o 
 -13   3  23       52.39       40.94     39.76 o 
 -11   3  23        8.94       10.66     37.03 o 
  -9   3  23      509.64      422.88     36.59 o 
  -7   3  23        8.53       14.23     36.25 o 
  -5   3  23      726.10      622.13     39.77 o 
  -3   3  23      557.84      543.98     38.51 o 
  -1   3  23     2984.02     3255.00     60.41 o 
   1   3  23      465.97      479.67     42.97 o 
   3   3  23      255.79      198.09     39.41 o 
   5   3  23      171.73      168.28     37.86 o 
   7   3  23     1640.57     1606.40     61.92 o 
   9   3  23     2976.77     2767.46     86.36 o 
  11   3  23     1204.44     1196.44     66.25 o 
  13   3  23     1206.07     1209.33     84.16 o 
  15   3  23      126.50      154.99     60.25 o 
 -20   4  23        7.31        0.00     55.75 o 
 -18   4  23       16.66        0.00     51.66 o 
 -16   4  23      190.38      216.07     50.01 o 
 -14   4  23        2.08        0.00     39.36 o 
 -12   4  23       62.69       84.30     40.78 o 
 -10   4  23     2236.66     1871.18     59.14 o 
  -8   4  23      440.08      499.61     41.75 o 
  -6   4  23       61.57       40.54     31.45 o 
  -4   4  23        3.04       22.27     28.88 o 
  -2   4  23      737.38      827.92     59.52 o 
   0   4  23     1946.82     2037.97     59.43 o 
   2   4  23     1863.65     1687.89     58.78 o 
   4   4  23      481.51      406.95     41.97 o 
   6   4  23       93.05       47.05     37.58 o 
   8   4  23       40.96      150.86     50.77 o 
  10   4  23        0.75        0.00     86.47 o 
  12   4  23       67.55      121.61     57.43 o 
  14   4  23        5.57       41.86     81.35 o 
 -19   5  23       20.01       89.88     66.29 o 
 -17   5  23        2.96        0.00     55.63 o 
 -15   5  23      368.31      346.91     60.18 o 
 -13   5  23      436.11      296.21     48.21 o 
 -11   5  23        0.99        0.00     31.14 o 
  -9   5  23       20.61       30.97     33.36 o 
  -7   5  23      301.22      249.82     37.02 o 
  -5   5  23      462.83      411.92     38.04 o 
  -3   5  23     1122.77     1140.30     58.36 o 
  -1   5  23      993.96      909.93     45.66 o 
   1   5  23      120.15      246.48     37.63 o 
   3   5  23       11.04        0.00     35.22 o 
   5   5  23     1123.04     1039.59     53.18 o 
   7   5  23      431.54      498.14     47.69 o 
   9   5  23      192.93      198.23     50.03 o 
  11   5  23      966.18     1060.78     79.43 o 
  13   5  23      144.07      175.91     60.46 o 
 -18   6  23        9.11        0.00     54.22 o 
 -16   6  23      707.28      600.25     70.86 o 
 -14   6  23      498.02      620.67     84.73 o 
 -12   6  23      444.78      506.33     56.59 o 
 -10   6  23       11.28        0.00     48.12 o 
  -8   6  23     1225.93     1173.73     52.86 o 
  -6   6  23        2.16       38.28     32.47 o 
  -4   6  23      220.54      305.99     37.38 o 
  -2   6  23      213.40      162.20     47.05 o 
   0   6  23     2383.60     1948.11     61.52 o 
   2   6  23     2038.00     1726.88     66.23 o 
   4   6  23      631.11      561.64     47.08 o 
   6   6  23        5.23       44.35     44.16 o 
   8   6  23       44.87       53.84     59.47 o 
  10   6  23        6.27       71.72     49.05 o 
  12   6  23       13.79        0.00     54.80 o 
 -17   7  23      426.25      491.14     70.63 o 
 -15   7  23      448.77      521.26     69.30 o 
 -13   7  23      297.78      297.79     47.69 o 
 -11   7  23       63.24       49.29     42.00 o 
  -9   7  23       93.17       64.54     35.24 o 
  -7   7  23     2869.25     2429.88     70.10 o 
  -5   7  23     1994.86     1981.18     73.62 o 
  -3   7  23       86.00       39.85     44.32 o 
  -1   7  23      460.84      456.79     51.19 o 
   1   7  23     1287.53     1392.95     56.51 o 
   3   7  23      322.26      350.11     43.94 o 
   5   7  23       67.45      116.78     45.16 o 
   7   7  23     1304.78     1149.49     66.90 o 
   9   7  23      628.49      704.88     63.17 o 
  11   7  23      374.47      374.42     62.21 o 
 -16   8  23        7.14       66.80     94.37 o 
 -14   8  23       71.84       41.37     65.21 o 
 -12   8  23       11.62        0.00     46.43 o 
 -10   8  23       29.24       82.60     44.43 o 
  -8   8  23       76.20       20.84     53.94 o 
  -6   8  23      120.87      170.78     41.40 o 
  -4   8  23       50.27       98.97     44.72 o 
  -2   8  23      279.85      144.70     62.92 o 
   0   8  23      515.80      540.75     54.20 o 
   2   8  23      796.16      767.66     55.39 o 
   4   8  23     1206.69     1008.23     63.44 o 
   6   8  23       85.66      150.68     46.75 o 
   8   8  23        1.16       25.86     44.65 o 
  10   8  23        0.25       60.12     50.11 o 
 -15   9  23       19.79       21.66     48.33 o 
 -13   9  23        4.43       64.29     47.34 o 
 -11   9  23      113.94      151.70     60.96 o 
  -9   9  23       15.46        0.00     46.63 o 
  -7   9  23      143.68       83.22     47.03 o 
  -5   9  23       69.32       54.19     42.35 o 
  -3   9  23        0.13       71.05     45.15 o 
  -1   9  23       14.82        0.00     44.09 o 
   1   9  23       48.41      101.16     55.36 o 
   3   9  23       12.35       38.32     41.97 o 
   5   9  23       47.25      114.03     80.19 o 
   7   9  23       30.02      134.47     49.02 o 
   9   9  23       12.63       33.98     46.41 o 
 -14  10  23       28.45       34.41     50.58 o 
 -12  10  23       87.91      207.69     54.17 o 
 -10  10  23      492.49      560.21     72.64 o 
  -8  10  23      440.44      412.50     65.25 o 
  -6  10  23       83.41       67.61     78.31 o 
  -4  10  23      616.13      577.82     55.49 o 
  -2  10  23        0.60        0.00     50.14 o 
   0  10  23       29.76       95.16     54.19 o 
   2  10  23     1090.84     1252.48     85.51 o 
   4  10  23     1718.29     1821.29     80.72 o 
   6  10  23      240.43      333.26     59.13 o 
   8  10  23        4.93       84.11     68.57 o 
 -11  11  23       20.15       96.81     55.47 o 
  -9  11  23      145.91      147.39     57.74 o 
  -7  11  23      508.65      523.79     68.69 o 
  -5  11  23      678.03      707.40     76.60 o 
  -3  11  23       18.55       25.48     75.57 o 
  -1  11  23      188.67      262.15     67.42 o 
   1  11  23      273.66      301.99     62.80 o 
   3  11  23       25.92      166.53     62.73 o 
   5  11  23       40.23      111.35     64.32 o 
  -8  12  23       58.37      152.33     59.25 o 
  -6  12  23        5.44       60.04     74.23 o 
  -4  12  23       49.97       64.68     78.42 o 
  -2  12  23      237.34      323.03    115.93 o 
   0  12  23      377.71      370.08     65.93 o 
   2  12  23      458.71      514.00     73.00 o 
 -20   0  24       19.76        0.00     69.18 o 
 -18   0  24      440.27      561.23     85.01 o 
 -16   0  24      195.99      257.12     65.77 o 
 -14   0  24      316.18      308.05     69.82 o 
 -12   0  24      878.13      840.03     76.07 o 
 -10   0  24      189.88      128.52     73.70 o 
  -8   0  24     2228.00     2280.71    317.63 o 
  -6   0  24      605.82      835.76     70.25 o 
  -4   0  24     1343.41     1270.62     59.96 o 
  -2   0  24       35.89       11.01     40.13 o 
   0   0  24     4788.02     4767.38    104.51 o 
   2   0  24     2287.65     2236.05    123.28 o 
   4   0  24     4870.15     4741.13    142.48 o 
   6   0  24      169.06       70.25     67.65 o 
   8   0  24     1361.72     1431.23     99.82 o 
  10   0  24     2290.38     2114.49    111.56 o 
  12   0  24     1663.51     1781.30    110.80 o 
  14   0  24      223.13      166.36     74.94 o 
 -21   1  24      255.71      256.99     56.51 o 
 -19   1  24      614.24      707.82     63.33 o 
 -17   1  24      319.43      236.88     49.91 o 
 -15   1  24      250.51      150.82     43.60 o 
 -13   1  24      383.24      517.98     49.89 o 
 -11   1  24      504.73      419.42     71.06 o 
  -9   1  24     1107.73      952.72     67.51 o 
  -7   1  24     1058.14     1164.69     56.00 o 
  -5   1  24     5764.53     5684.94     90.43 o 
  -3   1  24       34.60       61.14     28.58 o 
  -1   1  24       32.58       73.99     28.92 o 
   1   1  24     2359.08     2002.00     75.68 o 
   3   1  24       36.12        0.00     32.86 o 
   5   1  24      298.87      479.43     52.02 o 
   7   1  24     6382.84     6163.32    158.62 o 
   9   1  24     1353.73     1358.59     69.17 o 
  11   1  24        5.68       64.54     46.80 o 
  13   1  24        1.97        0.00     71.79 o 
  15   1  24      127.64      183.56     66.26 o 
 -20   2  24       11.87        0.00     47.99 o 
 -18   2  24       13.70        0.00     67.80 o 
 -16   2  24       70.29       25.56     44.11 o 
 -14   2  24        0.23        0.00     38.50 o 
 -12   2  24       89.35       32.95     40.16 o 
 -10   2  24      297.71      261.06     41.72 o 
  -8   2  24      307.71      202.35     39.23 o 
  -6   2  24      235.12      263.94     33.49 o 
  -4   2  24       75.51      114.38     39.33 o 
  -2   2  24      537.11      492.64     33.77 o 
   0   2  24     1029.46     1059.79     40.55 o 
   2   2  24     2415.35     2182.63     62.87 o 
   4   2  24      242.22      184.58     39.28 o 
   6   2  24      501.16      530.69     70.46 o 
   8   2  24      344.79      415.99     63.63 o 
  10   2  24      118.16      158.78     55.41 o 
  12   2  24        6.57       24.90     48.78 o 
  14   2  24       96.93      153.80     71.40 o 
 -21   3  24        7.77       54.10     60.73 o 
 -19   3  24      248.15      259.33     61.01 o 
 -17   3  24      393.91      363.12     53.19 o 
 -15   3  24       13.27       69.92     53.50 o 
 -13   3  24       50.92        6.15     38.37 o 
 -11   3  24      298.67      272.86     44.11 o 
  -9   3  24      594.27      452.01     47.75 o 
  -7   3  24      161.72       42.40     29.49 o 
  -5   3  24       10.26        6.12     30.49 o 
  -3   3  24      374.36      293.14     35.42 o 
  -1   3  24      210.14      299.28     30.15 o 
   1   3  24      108.52      131.08     44.16 o 
   3   3  24      555.26      583.94     46.33 o 
   5   3  24     1329.19     1414.84     56.63 o 
   7   3  24     5213.05     4986.33    109.68 o 
   9   3  24     2313.88     2471.11     83.12 o 
  11   3  24      251.55      279.75     50.67 o 
  13   3  24       41.46       99.78     60.35 o 
 -20   4  24       41.45        0.00     55.75 o 
 -18   4  24      255.29      297.47     62.86 o 
 -16   4  24      768.41      786.26     60.03 o 
 -14   4  24      291.13      198.62     45.30 o 
 -12   4  24     1005.29     1032.14     60.77 o 
 -10   4  24     1841.83     1922.33    129.64 o 
  -8   4  24      986.43     1033.90     49.69 o 
  -6   4  24      119.52      104.22     32.29 o 
  -4   4  24        9.12        0.00     30.05 o 
  -2   4  24     1547.95     1696.31     65.97 o 
   0   4  24     5191.51     4412.33     84.44 o 
   2   4  24     1013.13     1013.71     50.09 o 
   4   4  24      549.58      781.90     47.99 o 
   6   4  24       10.71       13.16     39.40 o 
   8   4  24      610.98      571.20     54.72 o 
  10   4  24      883.84      937.05     75.13 o 
  12   4  24      942.08      931.87     78.38 o 
  14   4  24      614.66      621.31     73.61 o 
 -19   5  24      244.90      206.39     64.31 o 
 -17   5  24      277.43      348.80     64.94 o 
 -15   5  24       11.83       63.07     53.32 o 
 -13   5  24        8.38        0.00     42.49 o 
 -11   5  24      910.36      843.06     48.98 o 
  -9   5  24     4732.79     4016.12    162.02 o 
  -7   5  24     3083.30     2543.21     68.97 o 
  -5   5  24       11.91       18.82     32.52 o 
  -3   5  24      178.04      190.09     43.79 o 
  -1   5  24        0.03        0.00     41.12 o 
   1   5  24     1110.79      786.71     49.37 o 
   3   5  24       95.76      114.71     36.52 o 
   5   5  24     1020.37     1068.56     55.37 o 
   7   5  24     1744.42     1655.98     65.18 o 
   9   5  24      763.89      794.48     71.77 o 
  11   5  24      197.11      174.95     59.88 o 
  13   5  24       67.67       21.78     59.38 o 
 -18   6  24        6.37        0.00     57.33 o 
 -16   6  24      181.29      231.04     60.52 o 
 -14   6  24      509.94      600.31     69.36 o 
 -12   6  24      492.26      531.12     44.85 o 
 -10   6  24      360.02      506.24     60.45 o 
  -8   6  24      243.25      216.58     36.90 o 
  -6   6  24      129.16      140.38     36.67 o 
  -4   6  24      479.52      449.22     50.20 o 
  -2   6  24      492.74      455.48     53.25 o 
   0   6  24      849.07      648.64     56.99 o 
   2   6  24     1883.36     1864.40     64.86 o 
   4   6  24      859.80      787.01     51.12 o 
   6   6  24       12.14        0.00     43.14 o 
   8   6  24        2.08       42.10     55.36 o 
  10   6  24      105.30       87.98     57.14 o 
  12   6  24      108.59      154.52     62.15 o 
 -17   7  24      349.24      420.27     70.40 o 
 -15   7  24        7.85       55.18     54.77 o 
 -13   7  24       59.28       97.75     43.61 o 
 -11   7  24      105.90      180.51     44.12 o 
  -9   7  24       22.58       81.70     44.54 o 
  -7   7  24       56.18       88.02     37.43 o 
  -5   7  24      115.29      179.20     44.31 o 
  -3   7  24      270.53      264.23     49.37 o 
  -1   7  24        4.19       26.43     44.42 o 
   1   7  24      275.11      364.20     52.27 o 
   3   7  24      672.10      731.60     49.91 o 
   5   7  24        1.21       73.50     44.65 o 
   7   7  24      215.62      415.42     54.34 o 
   9   7  24      395.89      475.18     57.55 o 
  11   7  24      317.17      231.01     67.07 o 
 -16   8  24      228.96      263.27    128.86 o 
 -14   8  24      225.01      302.64     56.08 o 
 -12   8  24      562.70      576.62     61.60 o 
 -10   8  24      400.34      437.24     58.84 o 
  -8   8  24      406.25      396.49     46.69 o 
  -6   8  24      200.71      212.70     47.17 o 
  -4   8  24      660.45      627.09     55.25 o 
  -2   8  24      304.75      350.70     51.43 o 
   0   8  24      778.84      814.76     60.57 o 
   2   8  24     1129.96     1236.48     81.81 o 
   4   8  24     1078.79     1144.38     66.11 o 
   6   8  24      115.11      114.77     47.16 o 
   8   8  24      213.49      185.01     50.04 o 
  10   8  24      259.01      420.18     60.75 o 
 -15   9  24       29.00      152.79    107.01 o 
 -13   9  24      110.29      180.26     49.54 o 
 -11   9  24      641.73      656.29     60.34 o 
  -9   9  24      820.25      900.67     66.64 o 
  -7   9  24      452.66      510.36     65.00 o 
  -5   9  24      215.90      251.14     46.41 o 
  -3   9  24       55.37      159.82     50.28 o 
  -1   9  24      378.24      352.06     52.44 o 
   1   9  24       77.68       95.05     54.35 o 
   3   9  24      418.18      554.45     69.07 o 
   5   9  24     1601.92     1767.21     80.46 o 
   7   9  24      845.10     1026.01     69.61 o 
   9   9  24      570.03      730.36     64.87 o 
 -12  10  24      412.67      410.45     59.77 o 
 -10  10  24      607.97      646.39     66.54 o 
  -8  10  24       75.72      134.68     57.26 o 
  -6  10  24       22.15        1.47     73.00 o 
  -4  10  24       43.46       96.85     45.85 o 
  -2  10  24      435.55      426.83     62.82 o 
   0  10  24     1343.19     1388.42    121.04 o 
   2  10  24      644.62      723.91     75.58 o 
   4  10  24       12.43       76.65     61.24 o 
   6  10  24      190.18      195.54     76.64 o 
 -11  11  24       14.19      112.84     53.28 o 
  -9  11  24       73.84       88.10     58.97 o 
  -7  11  24        0.05       80.44     56.66 o 
  -5  11  24        1.11        0.00     67.92 o 
  -3  11  24       94.48      310.43     97.40 o 
  -1  11  24       29.72       86.55     53.21 o 
   1  11  24        0.09       55.67     83.38 o 
   3  11  24       60.64      123.18     63.54 o 
   5  11  24        0.44      114.93     99.82 o 
  -6  12  24       67.01      152.24     90.07 o 
  -4  12  24      251.48      251.68     93.77 o 
  -2  12  24      177.38      435.49    132.74 o 
   0  12  24      383.07      504.24     67.54 o 
 -21   1  25      233.47      225.95     56.94 o 
 -19   1  25      200.33      195.85     52.62 o 
 -17   1  25       99.55       98.87     47.62 o 
 -15   1  25       55.91       32.23     45.19 o 
 -13   1  25      412.48      413.97     48.07 o 
 -11   1  25      431.79      372.29     44.81 o 
  -9   1  25     2879.37     2946.16     82.93 o 
  -7   1  25     2942.69     2826.52     79.58 o 
  -5   1  25       33.56      115.77     33.25 o 
  -3   1  25      343.73      435.31     33.52 o 
  -1   1  25     1117.09      894.08     39.33 o 
   1   1  25     1094.12      994.04     49.31 o 
   3   1  25      187.67      116.51     35.31 o 
   5   1  25      918.38      988.84     72.91 o 
   7   1  25      324.17      441.60     55.92 o 
   9   1  25        1.02        0.00     46.46 o 
  11   1  25       45.64       78.24     49.17 o 
  13   1  25      219.00      232.25     52.87 o 
 -20   2  25      179.24      175.92     51.99 o 
 -18   2  25     1060.56      949.29     66.34 o 
 -16   2  25      532.09      617.48     56.59 o 
 -14   2  25      324.62      329.77     63.82 o 
 -12   2  25        0.56       78.44     39.84 o 
 -10   2  25      341.33      253.01     43.30 o 
  -8   2  25      618.58      684.74     49.70 o 
  -6   2  25       16.80       37.36     30.02 o 
  -4   2  25     2546.79     2445.43     67.93 o 
  -2   2  25     2231.17     2148.66     51.81 o 
   0   2  25      395.72      291.53     42.84 o 
   2   2  25       50.18      100.80     41.45 o 
   4   2  25      381.00      296.86     41.62 o 
   6   2  25     3826.52     3467.79     93.50 o 
   8   2  25     4482.67     4276.68    106.29 o 
  10   2  25     1640.58     1582.50     74.50 o 
  12   2  25      665.04      686.30     63.32 o 
  14   2  25       64.50      118.33     66.01 o 
 -19   3  25      301.74      262.01     63.79 o 
 -17   3  25      187.10      158.71     49.51 o 
 -15   3  25      645.54      833.01     60.53 o 
 -13   3  25      624.69      738.63     56.05 o 
 -11   3  25     1288.50     1513.58     67.57 o 
  -9   3  25     4692.09     4005.42    107.24 o 
  -7   3  25      679.53      594.69     41.02 o 
  -5   3  25      429.10      480.93     38.62 o 
  -3   3  25      201.45      173.25     32.85 o 
  -1   3  25      594.86      702.99     44.87 o 
   1   3  25     4017.84     4045.33    109.41 o 
   3   3  25      925.18      907.90     58.08 o 
   5   3  25      989.03      987.56     52.92 o 
   7   3  25     1696.41     1585.81     71.75 o 
   9   3  25        2.03       54.83     45.79 o 
  11   3  25       25.85       32.96     55.27 o 
  13   3  25      267.77      357.61     81.79 o 
 -20   4  25      173.02      189.94     61.17 o 
 -18   4  25      228.27      311.77     63.80 o 
 -16   4  25       48.44       20.86     47.60 o 
 -14   4  25      429.28      468.54     54.49 o 
 -12   4  25      602.58      616.39     54.74 o 
 -10   4  25       67.52      122.00     43.59 o 
  -8   4  25      846.23      709.75     45.11 o 
  -6   4  25      714.51      606.36     42.16 o 
  -4   4  25       32.96       11.10     32.47 o 
  -2   4  25     2265.63     2154.54    126.25 o 
   0   4  25     1863.64     1719.19     58.02 o 
   2   4  25      134.38      188.24     38.20 o 
   4   4  25      791.26      679.27     47.61 o 
   6   4  25      634.49      628.37     49.24 o 
   8   4  25      251.47      243.39     50.13 o 
  10   4  25       13.51        0.00     52.71 o 
  12   4  25      132.05      129.99     59.29 o 
 -19   5  25       60.96       39.79     58.38 o 
 -17   5  25        2.69        0.00     54.66 o 
 -15   5  25        6.58        0.00     45.02 o 
 -13   5  25       19.42       28.84     43.42 o 
 -11   5  25        1.72        0.00     42.23 o 
  -9   5  25        4.44       73.73     35.64 o 
  -7   5  25     1559.19     1475.98     56.61 o 
  -5   5  25       21.79        0.00     34.71 o 
  -3   5  25      122.15      131.15     42.76 o 
  -1   5  25       25.00       49.30     43.54 o 
   1   5  25      596.93      622.08     57.90 o 
   3   5  25       74.36       93.27     37.89 o 
   5   5  25      939.23      932.58     53.11 o 
   7   5  25      440.15      517.95     55.67 o 
   9   5  25        3.10        0.00     52.35 o 
  11   5  25       22.49      106.04     79.24 o 
 -18   6  25      271.14      198.93     69.12 o 
 -16   6  25      199.17      204.35     90.39 o 
 -14   6  25      260.88      236.20     61.37 o 
 -12   6  25        0.26       51.63     46.05 o 
 -10   6  25      245.35      312.17     59.66 o 
  -8   6  25      174.88      119.24     36.66 o 
  -6   6  25     1028.64      908.29     54.24 o 
  -4   6  25      821.22      883.18     57.20 o 
  -2   6  25     3076.56     3148.37     91.56 o 
   0   6  25     4085.59     3535.57     96.78 o 
   2   6  25        4.87       28.38     38.80 o 
   4   6  25      685.07      608.15     48.66 o 
   6   6  25      926.71      976.84     63.82 o 
   8   6  25      712.88      923.36    107.18 o 
  10   6  25      410.45      449.50     79.54 o 
  12   6  25      463.35      512.82     70.43 o 
 -17   7  25       10.81        0.00     59.49 o 
 -15   7  25       44.65       38.98     56.32 o 
 -13   7  25      811.95      628.13     70.39 o 
 -11   7  25     1788.96     1877.74     66.80 o 
  -9   7  25     1348.70     1403.13     58.70 o 
  -7   7  25      779.32      723.13     49.39 o 
  -5   7  25        0.24       27.85     41.09 o 
  -3   7  25      614.36      662.22     57.22 o 
  -1   7  25      972.48     1027.27     64.52 o 
   1   7  25     2802.85     2553.31    154.02 o 
   3   7  25      968.39      960.06     61.67 o 
   5   7  25      854.99      806.44     61.03 o 
   7   7  25      250.23      252.00     61.83 o 
   9   7  25       99.82      144.61     51.80 o 
  11   7  25       13.84        0.00     67.27 o 
 -16   8  25        1.97       18.83     78.27 o 
 -14   8  25      165.74      192.77    130.59 o 
 -12   8  25       83.20      102.62     50.07 o 
 -10   8  25        8.86        0.00     46.21 o 
  -8   8  25       10.35       42.20     38.64 o 
  -6   8  25       69.66       43.27     44.96 o 
  -4   8  25      661.03      632.16     56.71 o 
  -2   8  25     1132.96     1254.57     68.07 o 
   0   8  25      520.99      639.28     57.83 o 
   2   8  25      213.22      245.04     64.75 o 
   4   8  25       23.97       40.08     43.14 o 
   6   8  25      104.74      178.78     65.17 o 
   8   8  25       33.44      126.78     64.92 o 
  10   8  25      322.87      536.06    128.79 o 
 -15   9  25       75.94      199.30     72.98 o 
 -13   9  25        0.01       62.72     46.85 o 
 -11   9  25       35.27      112.42     49.09 o 
  -9   9  25        6.74       24.24     58.26 o 
  -7   9  25      295.66      227.69     56.34 o 
  -5   9  25       88.26       58.52     44.47 o 
  -3   9  25        1.31       58.89     45.62 o 
  -1   9  25        1.80       14.40     51.98 o 
   1   9  25      132.00      249.87     60.42 o 
   3   9  25       16.03       49.15     56.59 o 
   5   9  25      234.34      311.56     52.19 o 
   7   9  25       98.33      246.14     80.87 o 
 -12  10  25        5.15        3.98     47.94 o 
 -10  10  25       87.42      239.88     69.30 o 
  -8  10  25      133.53      203.27     58.80 o 
  -6  10  25      270.21      240.48     61.79 o 
  -4  10  25       22.78       14.40     43.73 o 
  -2  10  25       19.48       51.86     76.96 o 
   0  10  25      814.49      911.83     79.82 o 
   2  10  25       89.26      146.08     59.47 o 
   4  10  25      150.17      251.65     68.27 o 
   6  10  25       89.12      140.14     48.15 o 
  -9  11  25      450.38      498.08     71.15 o 
  -7  11  25      121.78       35.39     56.28 o 
  -5  11  25       39.45       33.86     68.25 o 
  -3  11  25       26.34       64.57    132.74 o 
  -1  11  25      170.21      156.36     57.94 o 
   1  11  25      970.82      751.59     78.06 o 
   3  11  25     1081.47     1064.11     89.05 o 
 -20   0  26      954.02      831.71     98.43 o 
 -18   0  26     1253.36     1300.92    104.75 o 
 -16   0  26      273.17      227.74     66.69 o 
 -14   0  26       31.72       28.89     63.78 o 
 -12   0  26       99.31      223.35     63.99 o 
 -10   0  26       26.43        0.00     54.05 o 
  -8   0  26       54.26        0.00     49.60 o 
  -6   0  26     6275.65     6354.46    166.76 o 
  -4   0  26     3537.60     3107.26    128.86 o 
  -2   0  26        1.90       27.80     40.89 o 
   0   0  26       65.10       70.09     50.93 o 
   2   0  26     1093.81      947.00     83.07 o 
   4   0  26     5817.46     5604.56    230.57 o 
   6   0  26     3267.57     2840.00    124.00 o 
   8   0  26     2663.73     2435.23    118.81 o 
  10   0  26      201.20      248.21     72.84 o 
  12   0  26       13.28        0.00     64.37 o 
 -19   1  26        1.60        0.00     46.90 o 
 -17   1  26      394.05      413.69     54.02 o 
 -15   1  26       18.05        0.00     40.07 o 
 -13   1  26      596.14      576.83     51.74 o 
 -11   1  26      434.18      444.98     47.65 o 
  -9   1  26       98.13      122.05     39.93 o 
  -7   1  26       82.27       66.70     37.18 o 
  -5   1  26     3605.59     3625.18     88.86 o 
  -3   1  26     3256.55     2968.83     68.54 o 
  -1   1  26      170.53      129.83     30.96 o 
   1   1  26      177.75      202.48     39.26 o 
   3   1  26      734.95      678.77     55.04 o 
   5   1  26     1161.28     1068.20     66.81 o 
   7   1  26       31.64       62.32     49.18 o 
   9   1  26     1109.88     1062.14     72.97 o 
  11   1  26      351.92      454.45     58.07 o 
  13   1  26      160.10      201.95     53.77 o 
 -20   2  26        4.63        5.15     48.46 o 
 -18   2  26       22.59       35.08     48.33 o 
 -16   2  26       18.76        0.00     42.26 o 
 -14   2  26      154.39      133.36     44.55 o 
 -12   2  26      263.23      320.20     45.89 o 
 -10   2  26       47.43       86.80     41.12 o 
  -8   2  26       40.34       60.93     39.36 o 
  -6   2  26      398.92      320.97     36.00 o 
  -4   2  26     1868.81     1547.69     55.32 o 
  -2   2  26     1874.12     1698.21     55.35 o 
   0   2  26      290.41      235.52     42.70 o 
   2   2  26      101.60       66.23     36.59 o 
   4   2  26      114.75      226.29     50.81 o 
   6   2  26      118.68      308.19     54.84 o 
   8   2  26       83.84       56.65     49.49 o 
  10   2  26      100.78      106.75     50.89 o 
  12   2  26       53.23      111.70     49.93 o 
 -19   3  26       67.60       52.80     57.08 o 
 -17   3  26        8.78        0.00     44.40 o 
 -15   3  26       10.21       71.55     42.79 o 
 -13   3  26      108.86       64.97     42.09 o 
 -11   3  26       38.05       18.57     42.05 o 
  -9   3  26     4142.65     4067.47    100.03 o 
  -7   3  26     1125.17     1199.79     50.77 o 
  -5   3  26      317.45      221.03     34.30 o 
  -3   3  26     1034.35     1070.42     48.42 o 
  -1   3  26     1238.82     1441.52     85.22 o 
   1   3  26      253.96      272.27     40.86 o 
   3   3  26      788.78      876.22     51.51 o 
   5   3  26       17.43       79.71     47.11 o 
   7   3  26     1079.97     1030.40     84.02 o 
   9   3  26      408.79      479.96     63.75 o 
  11   3  26      108.08      182.87     77.81 o 
  13   3  26       45.36      189.49     70.32 o 
 -18   4  26      776.24      728.13     85.58 o 
 -16   4  26       48.88       73.48     46.29 o 
 -14   4  26        8.25        0.00     42.13 o 
 -12   4  26      616.74      721.64     57.84 o 
 -10   4  26      371.03      543.45     51.85 o 
  -8   4  26     1423.62     1317.44     54.46 o 
  -6   4  26      402.41      370.53     39.46 o 
  -4   4  26       68.53       33.41     31.95 o 
  -2   4  26      885.33      841.16     55.53 o 
   0   4  26      121.99      242.60     50.24 o 
   2   4  26      533.95      513.55     45.13 o 
   4   4  26     1318.16     1244.71     56.78 o 
   6   4  26     6107.98     5545.01    113.96 o 
   8   4  26     2251.60     2080.96     80.05 o 
  10   4  26      462.51      436.91     64.65 o 
  12   4  26      159.94      187.55     64.54 o 
 -19   5  26      197.04      192.84     61.95 o 
 -17   5  26      188.10      139.05     59.14 o 
 -15   5  26      154.36      153.07     49.08 o 
 -13   5  26     1461.73     1465.53     71.38 o 
 -11   5  26      619.21      610.89     56.15 o 
  -9   5  26      318.08      324.55     40.58 o 
  -7   5  26      373.74      361.73     39.60 o 
  -5   5  26      258.61      195.83     37.54 o 
  -3   5  26      372.63      191.48     44.10 o 
  -1   5  26     4599.92     4249.12    102.67 o 
   1   5  26     1841.17     1868.41     65.57 o 
   3   5  26       59.17      122.73     43.24 o 
   5   5  26      164.15      163.51     40.51 o 
   7   5  26       41.12       64.92     52.50 o 
   9   5  26      296.96      356.36     79.55 o 
  11   5  26      205.46      137.93     61.38 o 
 -18   6  26        5.02       41.67     59.37 o 
 -16   6  26       24.34        3.11     57.19 o 
 -14   6  26       37.79       37.65     57.41 o 
 -12   6  26      148.26      215.24     50.06 o 
 -10   6  26      442.07      347.66     45.14 o 
  -8   6  26     1355.55     1368.33     58.23 o 
  -6   6  26      297.76      357.50     41.78 o 
  -4   6  26      880.96      752.22     56.46 o 
  -2   6  26      936.26      896.12     63.50 o 
   0   6  26      250.70      275.91     67.90 o 
   2   6  26      449.46      428.36     47.66 o 
   4   6  26       29.17       80.36     39.80 o 
   6   6  26       72.21      130.17     51.63 o 
   8   6  26       57.07      109.89     77.88 o 
  10   6  26       13.45       89.45     63.95 o 
 -17   7  26       28.54       10.74     65.93 o 
 -15   7  26        1.28        7.22     57.49 o 
 -13   7  26        0.31        0.00     59.85 o 
 -11   7  26      101.36      191.47     45.26 o 
  -9   7  26        1.72       57.97     35.85 o 
  -7   7  26       85.03       91.40     38.23 o 
  -5   7  26      257.87      183.68     45.18 o 
  -3   7  26      143.16       98.42     45.97 o 
  -1   7  26      139.26      188.27     51.63 o 
   1   7  26      125.67      176.21     47.88 o 
   3   7  26      143.15      123.91     61.65 o 
   5   7  26        0.13       67.35     45.78 o 
   7   7  26       94.37      121.06     92.18 o 
   9   7  26        1.68       61.13     73.03 o 
 -16   8  26      147.83      158.68     80.49 o 
 -14   8  26        0.04        0.00     79.73 o 
 -12   8  26      235.54      203.80     54.00 o 
 -10   8  26      171.35       95.67     52.36 o 
  -8   8  26       37.92      138.20     40.47 o 
  -6   8  26      422.55      509.06     56.86 o 
  -4   8  26      657.69      798.77     76.51 o 
  -2   8  26      256.08      314.38     51.70 o 
   0   8  26       11.68       49.17     66.82 o 
   2   8  26        3.04       69.77     68.86 o 
   4   8  26      329.82      382.88     67.20 o 
   6   8  26     1468.94     1521.92    137.35 o 
   8   8  26     1266.25     1459.31     81.05 o 
 -13   9  26      392.97      485.64     78.75 o 
 -11   9  26      468.64      575.97     60.26 o 
  -9   9  26      182.83      254.38     61.60 o 
  -7   9  26       54.63       62.29     45.48 o 
  -5   9  26       45.88       70.19     45.24 o 
  -3   9  26     1000.05      964.04     64.95 o 
  -1   9  26     1606.89     1511.73     88.20 o 
   1   9  26     1566.57     1501.68     90.81 o 
   3   9  26      154.22      293.72     62.17 o 
   5   9  26      203.96      257.61     65.16 o 
   7   9  26       63.24      126.90     51.50 o 
 -12  10  26      165.50      138.61     55.55 o 
 -10  10  26      985.96     1033.53     82.69 o 
  -8  10  26      992.04      977.30     82.61 o 
  -6  10  26       10.04       87.10     55.96 o 
  -4  10  26       48.53       86.00     52.32 o 
  -2  10  26      227.93      234.06     70.59 o 
   0  10  26      208.24      251.16     61.43 o 
   2  10  26        1.79       88.45     76.87 o 
   4  10  26      117.22      282.34     67.04 o 
  -9  11  26      101.79      148.39     62.14 o 
  -7  11  26       13.96      178.35     95.27 o 
  -5  11  26        7.43       85.75     74.35 o 
  -3  11  26       87.22      135.75     76.69 o 
  -1  11  26        1.28      158.62     92.24 o 
   1  11  26      152.69      329.13    123.90 o 
 -19   1  27      138.41       98.52     51.45 o 
 -17   1  27      258.16      205.67     49.20 o 
 -15   1  27       69.11       56.54     42.01 o 
 -13   1  27      192.17      195.43     56.54 o 
 -11   1  27       36.18       51.13     40.55 o 
  -9   1  27       40.08        0.00     37.47 o 
  -7   1  27      270.16      253.68     43.17 o 
  -5   1  27     1750.18     1818.22     74.90 o 
  -3   1  27     2727.48     2899.27     69.75 o 
  -1   1  27     3195.92     2705.11    129.89 o 
   1   1  27      311.23      259.05     40.25 o 
   3   1  27      626.11      420.85     52.79 o 
   5   1  27      521.34      616.31     58.73 o 
   7   1  27       33.08       63.62     48.81 o 
   9   1  27      474.54      480.24     56.22 o 
  11   1  27      237.45      295.71     54.13 o 
  13   1  27      178.30      241.11     55.77 o 
 -20   2  27      100.23      134.77     57.10 o 
 -18   2  27        6.88        0.00     46.20 o 
 -16   2  27      379.56      380.23     52.59 o 
 -14   2  27      407.62      401.55     51.53 o 
 -12   2  27     1532.97     1441.64     81.61 o 
 -10   2  27     3114.32     2861.92     86.93 o 
  -8   2  27     2861.46     2417.90     93.77 o 
  -6   2  27      229.23      264.19     43.56 o 
  -4   2  27      637.66      428.12     40.84 o 
  -2   2  27      720.38      764.59     44.72 o 
   0   2  27     2330.81     2447.20     68.45 o 
   2   2  27      961.61     1030.06     52.52 o 
   4   2  27     7676.68     7230.57    155.02 o 
   6   2  27     6226.04     5832.48    121.93 o 
   8   2  27      218.33       78.68     48.80 o 
  10   2  27       91.79       56.39     48.84 o 
  12   2  27      271.59      408.32     58.04 o 
 -19   3  27      128.85      143.71     58.09 o 
 -17   3  27      418.95      457.12     57.01 o 
 -15   3  27       25.39       16.00     56.48 o 
 -13   3  27       85.85       44.87     42.08 o 
 -11   3  27     1206.19     1055.46     62.66 o 
  -9   3  27      835.48      720.10     54.88 o 
  -7   3  27       64.04        0.00     45.72 o 
  -5   3  27      751.72      664.39     44.20 o 
  -3   3  27     5671.30     5321.66     94.45 o 
  -1   3  27    13624.82    13865.18    638.51 o 
   1   3  27      968.07     1067.53     53.28 o 
   3   3  27      141.49      168.98     41.92 o 
   5   3  27     1424.89     1382.85     71.61 o 
   7   3  27     1705.53     1601.93     75.45 o 
   9   3  27      920.34      854.08     65.50 o 
  11   3  27      615.61      716.45     84.48 o 
 -18   4  27       92.07       87.00     99.36 o 
 -16   4  27        5.12        0.00     44.15 o 
 -14   4  27      156.91      253.14     47.76 o 
 -12   4  27     2125.17     2247.54     82.91 o 
 -10   4  27     3120.94     3216.31     94.60 o 
  -8   4  27      137.77      140.39     44.39 o 
  -6   4  27      444.94      442.02     41.33 o 
  -4   4  27      272.51      237.76     38.04 o 
  -2   4  27      105.43      108.95     43.69 o 
   0   4  27      208.97      223.16     53.62 o 
   2   4  27      279.58      226.47     49.05 o 
   4   4  27        3.90      102.93     52.01 o 
   6   4  27       76.41      120.45     48.09 o 
   8   4  27       41.99        6.53     44.30 o 
  10   4  27        2.23        1.20     55.03 o 
  12   4  27        8.73        0.00     72.75 o 
 -17   5  27        2.40       31.79     55.94 o 
 -15   5  27        4.73        0.00     42.78 o 
 -13   5  27      125.17      156.55     45.77 o 
 -11   5  27        5.69        0.00     42.81 o 
  -9   5  27       53.82      202.13     46.32 o 
  -7   5  27      340.89      370.80     40.68 o 
  -5   5  27      465.16      433.00     50.23 o 
  -3   5  27        9.14        0.00     41.45 o 
  -1   5  27      470.16      453.32     74.52 o 
   1   5  27     1042.62     1060.29     65.11 o 
   3   5  27      875.02      877.15     52.10 o 
   5   5  27        1.25       43.20     54.27 o 
   7   5  27      343.46      302.76     59.63 o 
   9   5  27       12.95       60.72     79.96 o 
  11   5  27      307.12      311.66     70.01 o 
 -16   6  27       16.03       26.50     56.72 o 
 -14   6  27       37.78       27.99     55.02 o 
 -12   6  27      517.95      592.50     56.67 o 
 -10   6  27      476.31      525.46     54.31 o 
  -8   6  27     1243.66     1060.62     54.55 o 
  -6   6  27      256.98      294.58     48.65 o 
  -4   6  27        0.10       31.59     43.06 o 
  -2   6  27      856.27      990.50     65.88 o 
   0   6  27     4545.02     4295.35    116.65 o 
   2   6  27     2510.96     2328.85    107.37 o 
   4   6  27     1334.43     1401.55     62.92 o 
   6   6  27      154.35      251.67     50.43 o 
   8   6  27       27.29       34.69     55.33 o 
  10   6  27       14.01        0.00     55.19 o 
 -15   7  27      419.38      350.67     67.15 o 
 -13   7  27      542.72      582.70     71.06 o 
 -11   7  27        0.41       27.05     43.79 o 
  -9   7  27        1.88        0.00     34.52 o 
  -7   7  27      174.73      247.82     61.21 o 
  -5   7  27     1774.33     1709.05     75.43 o 
  -3   7  27     2688.83     2496.63    101.77 o 
  -1   7  27     2932.80     2742.78     91.24 o 
   1   7  27      296.87      436.65     89.58 o 
   3   7  27        3.61       49.64     72.45 o 
   5   7  27        2.28        0.00     46.71 o 
   7   7  27      198.51      312.93     55.54 o 
   9   7  27      687.23      780.25    100.52 o 
 -14   8  27       25.09       19.26     66.16 o 
 -12   8  27      269.73      260.51     64.42 o 
 -10   8  27       55.00      134.74     54.14 o 
  -8   8  27        3.79       20.06     54.92 o 
  -6   8  27      650.12      722.62     60.51 o 
  -4   8  27      999.27      982.59     65.18 o 
  -2   8  27       45.11        7.23     44.48 o 
   0   8  27      471.57      472.97     55.05 o 
   2   8  27      744.23      764.71     73.77 o 
   4   8  27      165.41      245.76     62.23 o 
   6   8  27       52.14       80.79     49.20 o 
   8   8  27      158.22      250.68     56.29 o 
 -13   9  27        3.82      168.33     71.31 o 
 -11   9  27        0.04       76.92     48.25 o 
  -9   9  27      261.04      300.02     64.10 o 
  -7   9  27      235.30      274.93     49.27 o 
  -5   9  27      121.22      195.54     49.04 o 
  -3   9  27      211.69      380.85     54.78 o 
  -1   9  27       27.87      112.44     55.76 o 
   1   9  27        8.46      120.53     88.55 o 
   3   9  27        0.26       38.88     72.91 o 
   5   9  27       39.16      132.26     63.27 o 
 -10  10  27       17.00      112.89     59.71 o 
  -8  10  27        6.97      115.55     60.39 o 
  -6  10  27      106.28       57.43     96.78 o 
  -4  10  27        1.14        0.00     44.02 o 
  -2  10  27      100.75      198.29     56.94 o 
   0  10  27      123.05      240.92     60.53 o 
   2  10  27      797.57     1100.45    122.85 o 
   4  10  27      257.76      374.30     68.50 o 
  -7  11  27      116.24      138.74     77.21 o 
  -5  11  27     1060.51     1452.52    164.20 o 
  -3  11  27     1062.48     1169.57    114.41 o 
  -1  11  27      622.56      713.58    107.45 o 
 -20   0  28        2.20       54.01     69.01 o 
 -18   0  28      422.22      323.05     81.45 o 
 -16   0  28      234.23      412.37     73.00 o 
 -14   0  28     1218.70     1204.88     95.33 o 
 -12   0  28     3584.23     3397.97    137.15 o 
 -10   0  28     4612.41     4540.88    251.69 o 
  -8   0  28      263.92      186.28     60.10 o 
  -6   0  28     2944.94     2673.39    187.47 o 
  -4   0  28    13620.65    13776.07    774.89 o 
  -2   0  28    14391.86    15329.67    219.01 o 
   0   0  28    12986.18    12755.29    347.85 o 
   2   0  28     3002.67     2411.12    136.62 o 
   4   0  28       91.38       98.13     75.42 o 
   6   0  28       37.44        4.89     67.45 o 
   8   0  28      518.12      564.22     82.72 o 
  10   0  28      597.40      492.79     82.08 o 
  12   0  28      172.29       50.70     73.84 o 
 -19   1  28      184.74      188.04     51.71 o 
 -17   1  28       11.87       48.31     44.74 o 
 -15   1  28       45.48        0.00     40.92 o 
 -13   1  28       20.92      103.48     42.95 o 
 -11   1  28      579.53      488.37     50.33 o 
  -9   1  28      936.55     1057.97     60.64 o 
  -7   1  28      265.78      351.03     44.81 o 
  -5   1  28     3285.35     3341.65     89.98 o 
  -3   1  28      349.41      525.32     67.10 o 
  -1   1  28      243.94      384.74     46.20 o 
   1   1  28      661.06      695.06     48.46 o 
   3   1  28     2331.49     2205.42    100.90 o 
   5   1  28     3243.78     2936.66    114.83 o 
   7   1  28     1665.24     1568.61     95.92 o 
   9   1  28       66.28       97.34     50.14 o 
  11   1  28        1.46        4.20     57.39 o 
 -18   2  28      107.33       52.73     47.14 o 
 -16   2  28       96.14       92.04     46.28 o 
 -14   2  28      116.45      184.98     45.47 o 
 -12   2  28       58.01        0.00     40.64 o 
 -10   2  28      241.15      377.41     48.86 o 
  -8   2  28      168.18      161.52     42.66 o 
  -6   2  28       95.95      108.15     40.62 o 
  -4   2  28      551.22      524.44     43.80 o 
  -2   2  28      795.04      883.43     64.92 o 
   0   2  28       84.90      212.82     42.77 o 
   2   2  28       16.67       47.68     45.01 o 
   4   2  28      244.65      525.38     56.93 o 
   6   2  28       11.44      165.66     51.85 o 
   8   2  28       13.44        0.00     47.49 o 
  10   2  28        0.65        0.00     48.03 o 
  12   2  28      108.52      116.01     63.29 o 
 -19   3  28      130.91      174.57     53.87 o 
 -17   3  28        2.58        0.00     46.16 o 
 -15   3  28        0.95        0.00     40.47 o 
 -13   3  28      128.92       75.15     44.56 o 
 -11   3  28        1.21       57.38     42.66 o 
  -9   3  28       52.57       70.97     46.03 o 
  -7   3  28     3139.59     3050.53     88.36 o 
  -5   3  28      358.04      286.94     40.98 o 
  -3   3  28       69.22      158.53     63.95 o 
  -1   3  28       45.74      315.47     94.81 o 
   1   3  28     1814.64     1877.59     64.30 o 
   3   3  28     1734.28     1702.05     64.06 o 
   5   3  28     1679.11     1459.64     72.49 o 
   7   3  28     1347.73     1319.42     72.38 o 
   9   3  28       53.53      117.77     64.32 o 
  11   3  28       27.35      169.70     65.20 o 
 -18   4  28       46.09      134.25     60.39 o 
 -16   4  28      163.05       83.15     48.42 o 
 -14   4  28      922.40      902.69     64.88 o 
 -12   4  28     1912.45     2245.12     85.12 o 
 -10   4  28     1956.63     2043.60     79.59 o 
  -8   4  28       58.36        0.00     42.84 o 
  -6   4  28     3181.71     3371.86     90.43 o 
  -4   4  28     1508.84     1514.30     68.69 o 
  -2   4  28     1609.70     1415.27     68.56 o 
   0   4  28     4089.59     3842.92    108.11 o 
   2   4  28     1809.69     1601.76     63.16 o 
   4   4  28     2113.25     1991.70     79.32 o 
   6   4  28       19.13       24.48     55.39 o 
   8   4  28      375.85      381.12     74.19 o 
  10   4  28       97.02      103.86     76.21 o 
 -17   5  28       63.76        0.00     57.12 o 
 -15   5  28      187.36      208.13     50.57 o 
 -13   5  28       66.99       80.45     46.48 o 
 -11   5  28     1166.78     1108.95     66.81 o 
  -9   5  28     2425.50     2275.44     82.69 o 
  -7   5  28     2801.01     2943.17     92.80 o 
  -5   5  28     1788.06     1454.92     69.34 o 
  -3   5  28     1025.63      830.15     57.90 o 
  -1   5  28       86.17       95.79     46.81 o 
   1   5  28     1404.78     1265.73     69.35 o 
   3   5  28     1101.04     1109.12     56.36 o 
   5   5  28     2458.81     2333.03     73.77 o 
   7   5  28      836.18      718.91     71.11 o 
   9   5  28      220.95      210.88     58.56 o 
 -16   6  28      212.50      237.28     65.05 o 
 -14   6  28      141.59       94.60     59.04 o 
 -12   6  28       46.45      103.40     46.71 o 
 -10   6  28       16.76       41.40     42.93 o 
  -8   6  28      232.11      242.78     40.09 o 
  -6   6  28        3.99       96.31     46.04 o 
  -4   6  28      758.73      748.11     58.16 o 
  -2   6  28     1297.72     1163.04     68.07 o 
   0   6  28      513.12      501.89     55.36 o 
   2   6  28      151.88      199.76     49.97 o 
   4   6  28        0.49       76.06     40.57 o 
   6   6  28      209.84      284.74     56.40 o 
   8   6  28       29.95       48.15     56.03 o 
 -15   7  28        4.43       50.61     60.58 o 
 -13   7  28       16.03       24.50     56.16 o 
 -11   7  28       81.45      131.81     47.46 o 
  -9   7  28       13.50        0.00     35.28 o 
  -7   7  28      127.64      115.83     45.44 o 
  -5   7  28        4.77       47.60     44.61 o 
  -3   7  28       65.25       22.97     60.84 o 
  -1   7  28      235.49      346.67     52.03 o 
   1   7  28      260.29      313.84     55.35 o 
   3   7  28      145.16      181.46     57.98 o 
   5   7  28      274.97      354.93     51.97 o 
   7   7  28       36.40       56.94     48.00 o 
 -14   8  28      486.39      578.53     74.59 o 
 -12   8  28      452.83      456.60     71.47 o 
 -10   8  28      476.65      543.91     63.75 o 
  -8   8  28      273.31      273.95     56.36 o 
  -6   8  28       18.99      111.71     48.08 o 
  -4   8  28      603.81      597.22     58.72 o 
  -2   8  28      601.70      614.50     58.79 o 
   0   8  28      615.60      741.67     61.58 o 
   2   8  28      509.15      562.81     68.23 o 
   4   8  28      196.79      228.42     63.43 o 
   6   8  28       28.67      119.51     53.87 o 
 -11   9  28      222.91      197.85     54.93 o 
  -9   9  28      383.08      428.17     66.20 o 
  -7   9  28      663.67      765.64     62.52 o 
  -5   9  28     1031.19     1004.57     66.11 o 
  -3   9  28      491.75      468.95     56.27 o 
  -1   9  28       77.54      157.22     57.71 o 
   1   9  28      248.45      404.63     67.16 o 
   3   9  28      826.97      859.70    109.63 o 
   5   9  28      585.28      624.56     82.57 o 
 -10  10  28      370.79      434.22     81.42 o 
  -8  10  28        3.24       81.49     59.18 o 
  -6  10  28       65.16       19.72     56.28 o 
  -4  10  28      220.39      192.97     51.15 o 
  -2  10  28      369.59      410.99     65.61 o 
   0  10  28      432.03      454.52     68.71 o 
   2  10  28        1.16       48.49    103.76 o 
 -19   1  29       11.27       20.95     47.14 o 
 -17   1  29       79.98       30.74     45.34 o 
 -15   1  29        5.10        0.00     41.61 o 
 -13   1  29     1621.90     1799.80     76.92 o 
 -11   1  29     1835.83     2006.17     78.02 o 
  -9   1  29     1379.74     1335.88     66.39 o 
  -7   1  29        1.50        0.00     38.30 o 
  -5   1  29      832.61      967.09     73.15 o 
  -3   1  29        4.28       53.62     43.10 o 
  -1   1  29      752.49      757.14     58.47 o 
   1   1  29     3125.59     2812.62     85.46 o 
   3   1  29      337.03      478.57     59.65 o 
   5   1  29      213.75      240.58     53.61 o 
   7   1  29      435.62      479.75     56.63 o 
   9   1  29       12.12       56.73     49.31 o 
  11   1  29        5.79       72.75     84.10 o 
 -18   2  29      373.73      489.48     62.05 o 
 -16   2  29      233.95      295.18     54.62 o 
 -14   2  29      621.85      709.84     58.81 o 
 -12   2  29      127.52      133.67     43.09 o 
 -10   2  29     1044.76     1138.76     64.79 o 
  -8   2  29     2227.41     2313.37     79.68 o 
  -6   2  29     3413.89     3252.29     90.20 o 
  -4   2  29     3631.48     3346.91     89.47 o 
  -2   2  29     6305.50     5777.18    139.09 o 
   0   2  29     1371.29     1327.37     67.57 o 
   2   2  29      338.43      254.14     71.91 o 
   4   2  29      471.21      496.71     57.26 o 
   6   2  29      950.60      805.18     62.78 o 
   8   2  29      963.56      925.40     66.20 o 
  10   2  29      222.31      346.47     56.49 o 
 -17   3  29      209.07      248.15     63.60 o 
 -15   3  29      130.44      188.04     47.96 o 
 -13   3  29      605.02      690.23     58.46 o 
 -11   3  29     1659.59     1560.99     71.99 o 
  -9   3  29     4225.86     3552.41    101.64 o 
  -7   3  29      412.01      460.42     50.88 o 
  -5   3  29      421.82      384.01     47.88 o 
  -3   3  29     1235.43     1254.56     63.91 o 
  -1   3  29      884.12      908.83     62.13 o 
   1   3  29      222.05      215.82     45.65 o 
   3   3  29     1606.06     1513.06     74.12 o 
   5   3  29     1334.00     1362.19     70.68 o 
   7   3  29      310.96      460.30     58.68 o 
   9   3  29       22.78       47.78     57.35 o 
  11   3  29       97.15       64.14     62.86 o 
 -18   4  29       59.78        0.00     57.51 o 
 -16   4  29       38.10        2.36     47.11 o 
 -14   4  29        3.16        0.00     43.12 o 
 -12   4  29       25.38       79.55     44.46 o 
 -10   4  29        4.43        0.00     42.86 o 
  -8   4  29       10.07       14.54     43.01 o 
  -6   4  29      140.00      217.31     38.75 o 
  -4   4  29      158.57      171.16     46.93 o 
  -2   4  29      434.44      464.80     53.98 o 
   0   4  29      508.37      570.73     59.97 o 
   2   4  29      957.93     1054.46     63.12 o 
   4   4  29      563.25      572.09     50.79 o 
   6   4  29      605.46      615.51     71.64 o 
   8   4  29      345.40      357.79     64.68 o 
  10   4  29       26.37        0.00     87.06 o 
 -17   5  29        0.51        0.00     64.01 o 
 -15   5  29        5.60       60.19     47.60 o 
 -13   5  29      101.88      119.67     47.53 o 
 -11   5  29       87.23      190.77     46.73 o 
  -9   5  29        0.86        8.71     42.70 o 
  -7   5  29       32.63       44.90     36.94 o 
  -5   5  29        3.31       80.07     44.84 o 
  -3   5  29        4.59       34.12     47.41 o 
  -1   5  29      305.32      321.54     48.97 o 
   1   5  29      433.20      488.79     68.07 o 
   3   5  29      861.45      830.32     61.54 o 
   5   5  29      392.27      426.68     46.46 o 
   7   5  29      196.92      201.42     58.59 o 
   9   5  29       18.37       14.73     57.26 o 
 -16   6  29       71.15       73.68     62.33 o 
 -14   6  29      435.15      335.01     68.68 o 
 -12   6  29       91.25      115.23     46.55 o 
 -10   6  29      342.05      327.03     50.19 o 
  -8   6  29     2118.55     2167.34     71.29 o 
  -6   6  29     3378.10     3040.70     93.71 o 
  -4   6  29     3446.28     2889.97     91.29 o 
  -2   6  29     1076.50      869.78     62.64 o 
   0   6  29       31.11      100.83     51.88 o 
   2   6  29      109.80      156.02     49.76 o 
   4   6  29      185.35      198.11     50.53 o 
   6   6  29      106.35       57.66     51.96 o 
   8   6  29       14.23       66.96     57.50 o 
 -15   7  29      351.23      501.84     75.99 o 
 -13   7  29      465.87      555.31     73.77 o 
 -11   7  29      229.14      300.32     51.56 o 
  -9   7  29      140.93      167.73     38.55 o 
  -7   7  29      427.19      535.62     54.33 o 
  -5   7  29      227.13      263.66     65.72 o 
  -3   7  29       20.18       72.35     45.76 o 
  -1   7  29      756.93      727.28     59.83 o 
   1   7  29     1515.92     1416.04     75.96 o 
   3   7  29      970.21      952.01     77.49 o 
   5   7  29      630.98      843.25    104.89 o 
   7   7  29      141.38      196.28     51.39 o 
 -14   8  29       29.77       87.92     70.09 o 
 -12   8  29        3.74       24.32     58.37 o 
 -10   8  29       32.21       63.20     49.31 o 
  -8   8  29      420.21      498.05     54.99 o 
  -6   8  29      380.59      496.04     59.33 o 
  -4   8  29      246.81      256.30     52.78 o 
  -2   8  29       99.15      112.94     63.33 o 
   0   8  29       34.44      100.15     46.51 o 
   2   8  29      284.40      432.12     65.91 o 
   4   8  29       45.74      121.65     60.51 o 
   6   8  29      166.05      340.88     93.76 o 
 -11   9  29       21.39      108.65     86.84 o 
  -9   9  29        0.18       58.46     59.90 o 
  -7   9  29      111.50      246.31     63.51 o 
  -5   9  29        0.71       38.73     46.01 o 
  -3   9  29       35.74       60.05     47.58 o 
  -1   9  29        2.81       50.73     64.37 o 
   1   9  29       95.64       71.45     57.16 o 
   3   9  29        4.56       48.78     59.20 o 
  -8  10  29        8.92       26.71     54.49 o 
  -6  10  29      538.10      560.78     71.80 o 
  -4  10  29      187.40      310.01     63.10 o 
  -2  10  29      105.90      159.34     59.19 o 
   0  10  29       64.45      202.06     62.68 o 
 -18   0  30      102.02       71.87     67.07 o 
 -16   0  30      118.81      153.29     65.57 o 
 -14   0  30      300.99      314.12     69.14 o 
 -12   0  30      172.59      273.02     67.70 o 
 -10   0  30     3450.00     3315.04    135.73 o 
  -8   0  30     4266.40     3852.86    142.83 o 
  -6   0  30      196.60       84.31     58.18 o 
  -4   0  30      591.81      641.72     78.05 o 
  -2   0  30     2253.12     2609.69    114.33 o 
   0   0  30     1385.13     1264.82     96.28 o 
   2   0  30     1378.02     1426.15    121.97 o 
   4   0  30      102.96      139.93     89.21 o 
   6   0  30      369.24      473.28    112.48 o 
   8   0  30      593.60      520.50     81.54 o 
  10   0  30      123.58       77.23    125.41 o 
 -19   1  30       33.04        0.00     80.16 o 
 -17   1  30      621.54      584.31     60.52 o 
 -15   1  30      337.10      340.91     52.62 o 
 -13   1  30      262.80      301.12     49.10 o 
 -11   1  30       49.44       11.43     41.88 o 
  -9   1  30      523.39      524.37     73.12 o 
  -7   1  30      558.17      647.20     53.42 o 
  -5   1  30      629.80      588.13     51.70 o 
  -3   1  30     2811.14     2543.54     84.35 o 
  -1   1  30     4075.08     4114.67    109.86 o 
   1   1  30      783.42      823.54     61.38 o 
   3   1  30     1285.39     1285.99     69.46 o 
   5   1  30        9.28        0.00     47.80 o 
   7   1  30      129.94      156.65     51.68 o 
   9   1  30      114.03       64.72     52.87 o 
 -18   2  30        4.88       21.08     58.22 o 
 -16   2  30       29.52        0.00     44.21 o 
 -14   2  30        0.06        5.60     51.63 o 
 -12   2  30      242.07      259.01     46.84 o 
 -10   2  30      188.62      178.58     45.52 o 
  -8   2  30      111.00      211.38     45.42 o 
  -6   2  30        0.20       13.90     58.47 o 
  -4   2  30       21.71      125.71     64.20 o 
  -2   2  30      576.92      804.70     76.51 o 
   0   2  30       23.53       50.66     46.79 o 
   2   2  30      152.34      218.97     53.00 o 
   4   2  30      310.40      441.72     61.96 o 
   6   2  30        5.15      130.72     50.80 o 
   8   2  30        3.06       24.04     49.87 o 
  10   2  30       18.33       97.00     51.60 o 
 -17   3  30        0.82       22.40     67.06 o 
 -15   3  30      135.12      144.97     48.97 o 
 -13   3  30      688.79      709.85     59.59 o 
 -11   3  30      158.38      233.72     45.91 o 
  -9   3  30        4.36       74.20     43.48 o 
  -7   3  30      832.63      895.80     59.51 o 
  -5   3  30      795.60      722.62     54.88 o 
  -3   3  30       44.30      130.01     45.13 o 
  -1   3  30      762.75      821.47     59.26 o 
   1   3  30      584.03      731.16     68.92 o 
   3   3  30      109.67      295.34     54.05 o 
   5   3  30        0.99       46.79     50.92 o 
   7   3  30      249.78      261.69     53.39 o 
   9   3  30        0.59       72.65     50.51 o 
 -16   4  30        9.81        0.00     45.43 o 
 -14   4  30       69.27       17.57     43.50 o 
 -12   4  30      152.41      149.37     46.60 o 
 -10   4  30      306.42      351.94     50.73 o 
  -8   4  30     1662.95     1664.72     72.89 o 
  -6   4  30     2843.65     2956.61    112.45 o 
  -4   4  30      720.33      682.36     56.89 o 
  -2   4  30      358.62      499.87     52.98 o 
   0   4  30      181.81      142.42     45.37 o 
   2   4  30      442.96      440.88     52.67 o 
   4   4  30     1050.39     1076.81     67.19 o 
   6   4  30     1310.42     1185.15     72.22 o 
   8   4  30      524.18      596.52     75.84 o 
 -17   5  30      284.18      439.07     70.91 o 
 -15   5  30      298.38      319.57     52.62 o 
 -13   5  30      776.67      666.03     60.37 o 
 -11   5  30       12.32       17.46     43.20 o 
  -9   5  30      252.06      268.31     48.87 o 
  -7   5  30      241.15      211.21     60.00 o 
  -5   5  30     1257.58     1383.78     69.38 o 
  -3   5  30     2296.43     2220.09    123.79 o 
  -1   5  30      874.94      853.32     63.83 o 
   1   5  30      115.92      265.85     50.59 o 
   3   5  30      143.85      180.51     50.68 o 
   5   5  30        0.18        1.03     54.51 o 
   7   5  30       18.55        0.00     54.59 o 
   9   5  30       89.61      152.55     61.02 o 
 -16   6  30       17.79        0.00     56.49 o 
 -14   6  30       17.21       52.43     54.29 o 
 -12   6  30       22.00       65.69     44.67 o 
 -10   6  30      166.65      236.49     50.67 o 
  -8   6  30      480.56      341.85     63.66 o 
  -6   6  30       60.68      228.57     60.23 o 
  -4   6  30        7.29      118.21     47.40 o 
  -2   6  30       15.46      115.28     47.34 o 
   0   6  30       97.70      161.96     50.79 o 
   2   6  30      353.63      444.54     56.25 o 
   4   6  30      184.39      181.54     68.59 o 
   6   6  30      299.90      318.02     61.35 o 
   8   6  30       67.18       40.78     55.84 o 
 -13   7  30      160.59      230.60     73.64 o 
 -11   7  30      170.11      151.34     48.42 o 
  -9   7  30       29.53       76.51     55.70 o 
  -7   7  30      286.92      359.09     53.07 o 
  -5   7  30       61.56       98.83     48.08 o 
  -3   7  30       12.77       18.20     46.04 o 
  -1   7  30        1.05       83.16     46.24 o 
   1   7  30      135.42      207.23     53.73 o 
   3   7  30       86.98      170.75     58.79 o 
   5   7  30       60.52      143.80     57.57 o 
 -12   8  30      109.77      215.68     60.86 o 
 -10   8  30       10.81       30.36     72.95 o 
  -8   8  30      431.23      540.33     56.19 o 
  -6   8  30     1027.42      981.50     86.09 o 
  -4   8  30      133.06      227.87     49.43 o 
  -2   8  30        3.00        0.00     45.56 o 
   0   8  30       58.94      152.37     55.21 o 
   2   8  30       21.73       70.18     55.25 o 
   4   8  30      371.45      444.74     93.26 o 
  -9   9  30      113.72       78.60     56.44 o 
  -7   9  30      181.22      281.85     80.05 o 
  -5   9  30      733.32      785.31     69.79 o 
  -3   9  30      170.88      177.08     51.49 o 
  -1   9  30      383.79      347.72     64.44 o 
   1   9  30      185.20      393.34     67.06 o 
  -4  10  30       31.02      193.79     58.88 o 
 -17   1  31      257.94      266.83     52.22 o 
 -15   1  31      766.40      663.44     60.33 o 
 -13   1  31      158.91      180.67     52.50 o 
 -11   1  31      316.33      348.65     49.77 o 
  -9   1  31     2520.82     2329.65     83.88 o 
  -7   1  31     1657.62     1721.75     72.19 o 
  -5   1  31      111.30       85.89     40.46 o 
  -3   1  31     1190.43     1174.29     83.98 o 
  -1   1  31     2281.92     2255.87     99.73 o 
   1   1  31      153.42      159.64     61.28 o 
   3   1  31       86.96      170.09     51.82 o 
   5   1  31        3.66       71.74     50.93 o 
   7   1  31       26.71      127.50     52.39 o 
   9   1  31       94.97      115.81     53.65 o 
 -18   2  31      119.40      173.23     50.82 o 
 -16   2  31      112.42      122.15     46.46 o 
 -14   2  31      507.70      458.26     54.04 o 
 -12   2  31      428.45      437.90     52.61 o 
 -10   2  31     1308.91     1239.71     67.47 o 
  -8   2  31     1446.69     1511.52     70.45 o 
  -6   2  31       18.99        0.00     38.76 o 
  -4   2  31      126.34      146.43     53.79 o 
  -2   2  31      144.21      234.44     51.12 o 
   0   2  31     1386.90     1251.54     65.64 o 
   2   2  31      332.66      410.15     55.78 o 
   4   2  31     1440.03     1422.97     72.83 o 
   6   2  31      935.02      985.21     67.49 o 
   8   2  31       35.06       68.05     51.08 o 
 -17   3  31      211.76      250.66     53.06 o 
 -15   3  31      239.88      168.11     49.56 o 
 -13   3  31       82.15       92.05     45.23 o 
 -11   3  31       18.04       24.25     42.76 o 
  -9   3  31      425.31      342.21     57.23 o 
  -7   3  31      335.39      305.20     48.27 o 
  -5   3  31     1581.15     1832.14     91.09 o 
  -3   3  31      954.01     1041.90     93.31 o 
  -1   3  31      631.30      595.82     56.53 o 
   1   3  31        7.81       19.79     47.14 o 
   3   3  31      128.82      166.96     50.73 o 
   5   3  31      523.25      578.13     62.14 o 
   7   3  31      573.26      555.48     60.96 o 
   9   3  31      399.53      323.76     57.01 o 
 -16   4  31       35.93       16.74     47.40 o 
 -14   4  31       32.15        0.00     43.36 o 
 -12   4  31      236.46      293.26     51.13 o 
 -10   4  31      125.54      150.85     45.06 o 
  -8   4  31        0.36        0.00     41.07 o 
  -6   4  31       41.79      152.46     61.71 o 
  -4   4  31     1077.99      931.65     61.67 o 
  -2   4  31      824.51      829.46     64.95 o 
   0   4  31      287.58      306.55     53.00 o 
   2   4  31       11.52       87.35     44.47 o 
   4   4  31        2.25      140.14     53.62 o 
   6   4  31       93.12      163.14     53.64 o 
   8   4  31       58.27      123.80     64.05 o 
 -15   5  31       75.02      106.53     49.25 o 
 -13   5  31       64.14       44.24     46.81 o 
 -11   5  31      162.06      110.26     46.97 o 
  -9   5  31      119.54      121.77     44.95 o 
  -7   5  31      740.04      655.63     77.15 o 
  -5   5  31     1182.60     1316.59     69.76 o 
  -3   5  31     1025.52      973.31     63.77 o 
  -1   5  31      408.15      470.58     57.17 o 
   1   5  31      157.96      166.51     49.97 o 
   3   5  31      245.63      281.80     51.94 o 
   5   5  31      117.30      150.10     53.75 o 
   7   5  31       25.18        0.00     75.42 o 
 -14   6  31      438.91      455.95     69.40 o 
 -12   6  31      552.71      580.70     58.98 o 
 -10   6  31      107.60      181.19     47.22 o 
  -8   6  31       55.80       83.67     77.80 o 
  -6   6  31       24.22       69.63     48.27 o 
  -4   6  31       54.02       36.83     46.51 o 
  -2   6  31      783.12      726.53     60.08 o 
   0   6  31     1182.72     1215.99     71.62 o 
   2   6  31      734.97      670.21     60.43 o 
   4   6  31      123.94      281.00     67.25 o 
   6   6  31        4.65       62.20     72.22 o 
 -13   7  31      100.13       86.99    120.05 o 
 -11   7  31        0.06       33.64     67.18 o 
  -9   7  31      484.41      645.61     71.29 o 
  -7   7  31     1708.10     1673.79     77.17 o 
  -5   7  31      566.17      564.49     58.64 o 
  -3   7  31      241.43      217.79     50.19 o 
  -1   7  31      194.19      247.78     50.93 o 
   1   7  31        2.41       33.10     71.54 o 
   3   7  31       49.99       96.32     64.05 o 
   5   7  31      101.08      233.23     74.07 o 
 -10   8  31        1.53        0.21     85.02 o 
  -8   8  31       22.78      166.56     49.26 o 
  -6   8  31        0.12      174.55     51.48 o 
  -4   8  31        0.93       61.27     46.77 o 
  -2   8  31       73.85       67.13     51.76 o 
   0   8  31      564.33      575.92     69.94 o 
   2   8  31      543.58      576.48     71.28 o 
  -7   9  31       10.48       82.40     48.36 o 
  -5   9  31      113.09      160.55     49.90 o 
  -3   9  31       40.98      112.73     49.81 o 
  -1   9  31       47.50      103.54     74.38 o 
 -16   0  32      640.80      708.58     87.85 o 
 -14   0  32      831.00      911.12     91.08 o 
 -12   0  32      131.41       66.36     60.75 o 
 -10   0  32      193.49      226.48     77.58 o 
  -8   0  32     1131.00      907.28    170.23 o 
  -6   0  32        7.77        0.00     53.67 o 
  -4   0  32      155.96       78.29     58.02 o 
  -2   0  32     1852.64     1861.81    174.11 o 
   0   0  32     2290.61     2190.21    183.60 o 
   2   0  32      383.42      500.03     81.18 o 
   4   0  32       25.11       55.24     72.50 o 
   6   0  32        0.42       63.59     70.06 o 
   8   0  32        1.75        0.00     70.20 o 
 -17   1  32        0.67       66.82     47.75 o 
 -15   1  32       72.19      118.19     46.07 o 
 -13   1  32       44.37       62.57     43.04 o 
 -11   1  32      278.71      329.47     48.68 o 
  -9   1  32     2481.13     2356.17     85.10 o 
  -7   1  32      958.10     1190.97     89.83 o 
  -5   1  32      142.81      124.35     41.64 o 
  -3   1  32        0.95      123.53     54.66 o 
  -1   1  32      790.29      991.79    104.20 o 
   1   1  32      189.90      184.63     62.89 o 
   3   1  32       33.33      114.89     52.14 o 
   5   1  32      536.23      638.64     61.30 o 
   7   1  32      155.58      181.48     52.42 o 
   9   1  32        9.57        0.00     47.93 o 
 -16   2  32       34.84       59.47     46.20 o 
 -14   2  32       23.99       29.07     44.38 o 
 -12   2  32      401.17      364.06     51.23 o 
 -10   2  32       56.49       84.29     42.46 o 
  -8   2  32        0.02       10.43     40.76 o 
  -6   2  32      188.51      162.81     42.85 o 
  -4   2  32        4.71        0.00     50.85 o 
  -2   2  32       56.27      120.26     60.64 o 
   0   2  32      419.08      486.86     67.11 o 
   2   2  32      486.39      557.04     70.44 o 
   4   2  32       99.42      156.96     53.63 o 
   6   2  32       21.51        0.00     49.11 o 
   8   2  32       71.66       86.56     52.29 o 
 -17   3  32        2.71       34.64     46.96 o 
 -15   3  32       30.86       39.19     45.09 o 
 -13   3  32      206.25      155.05     48.07 o 
 -11   3  32       29.23       39.21     55.86 o 
  -9   3  32       49.43       33.76     42.27 o 
  -7   3  32      588.29      632.66     54.34 o 
  -5   3  32       94.72      220.30    108.61 o 
  -3   3  32      121.83      205.74     71.96 o 
  -1   3  32       22.48      130.74     46.40 o 
   1   3  32        4.03      145.15     59.30 o 
   3   3  32      112.89      107.16     59.69 o 
   5   3  32      522.25      627.34     62.11 o 
   7   3  32      247.65      330.50     58.00 o 
 -16   4  32      171.11      288.64     54.85 o 
 -14   4  32      676.51      693.64     61.59 o 
 -12   4  32      372.37      300.90     51.55 o 
 -10   4  32        1.15        0.00     42.54 o 
  -8   4  32        4.00        0.00     41.24 o 
  -6   4  32       97.67       55.89     56.65 o 
  -4   4  32      124.03      153.20     59.17 o 
  -2   4  32      352.07      444.75     54.82 o 
   0   4  32      566.75      672.25     60.22 o 
   2   4  32      197.41      257.80    148.53 o 
   4   4  32       40.16        7.56     80.50 o 
   6   4  32        4.74       68.77     50.49 o 
 -15   5  32       14.61       17.56     51.10 o 
 -13   5  32      165.04       97.74     50.39 o 
 -11   5  32      935.51      993.56     66.71 o 
  -9   5  32      569.04      551.26     56.58 o 
  -7   5  32      355.35      357.42     86.41 o 
  -5   5  32      478.57      510.97     66.47 o 
  -3   5  32       47.75       50.61     45.87 o 
  -1   5  32      357.16      357.95     61.40 o 
   1   5  32      788.15      813.43     62.03 o 
   3   5  32      550.40      642.36     71.46 o 
   5   5  32      535.11      586.85     72.16 o 
 -14   6  32       14.33        0.00     54.98 o 
 -12   6  32       14.56       40.13     45.15 o 
 -10   6  32       25.73       90.41     58.32 o 
  -8   6  32      112.41      185.12     66.14 o 
  -6   6  32      397.67      469.22     66.64 o 
  -4   6  32      163.78      177.07     68.68 o 
  -2   6  32      239.14      289.74     52.22 o 
   0   6  32      303.25      357.76     53.60 o 
   2   6  32       16.65        7.48     46.13 o 
   4   6  32       26.36       85.14     71.54 o 
 -11   7  32       91.44      148.99     58.09 o 
  -9   7  32        9.19      140.29     65.27 o 
  -7   7  32      252.41      303.02     67.34 o 
  -5   7  32       45.08      119.54     47.99 o 
  -3   7  32        0.28       41.49     44.81 o 
  -1   7  32        0.27       91.62     50.67 o 
   1   7  32       22.78       75.91     49.79 o 
   3   7  32       10.09       92.80     59.09 o 
 -10   8  32      133.74      131.89     91.71 o 
  -8   8  32        4.48      122.85     61.87 o 
  -6   8  32      270.76      461.42     58.32 o 
  -4   8  32      206.49      230.59     51.02 o 
  -2   8  32       95.61       88.44     48.88 o 
   0   8  32      149.29      250.49     60.76 o 
  -5   9  32       54.92      119.08     84.07 o 
 -17   1  33       32.33      117.77     97.40 o 
 -15   1  33       94.18      100.72     47.99 o 
 -13   1  33       89.02       76.94     44.63 o 
 -11   1  33      494.52      523.78     55.83 o 
  -9   1  33      851.04      904.95     64.07 o 
  -7   1  33       34.08       32.42     43.79 o 
  -5   1  33      200.86      141.06     42.68 o 
  -3   1  33      243.66      272.60     57.21 o 
  -1   1  33      136.79      319.30     88.07 o 
   1   1  33       57.99      107.98     60.75 o 
   3   1  33      175.08      330.45     57.04 o 
   5   1  33      241.65      318.97     55.37 o 
   7   1  33      142.72      136.82     82.24 o 
 -16   2  33      168.91      222.48     51.07 o 
 -14   2  33       72.56       81.30     61.09 o 
 -12   2  33      130.37      167.39     48.08 o 
 -10   2  33      182.97      151.70     52.75 o 
  -8   2  33      305.32      359.68     49.24 o 
  -6   2  33      672.85      681.19     53.82 o 
  -4   2  33      452.69      563.14     74.83 o 
  -2   2  33      384.90      398.64     61.25 o 
   0   2  33       14.58       72.22     58.88 o 
   2   2  33       29.67      131.88     62.20 o 
   4   2  33      116.13       52.57     52.15 o 
   6   2  33      220.30      302.05     56.21 o 
 -15   3  33       70.23       57.68     46.52 o 
 -13   3  33      188.16      160.57     49.42 o 
 -11   3  33      314.82      388.35     53.13 o 
  -9   3  33      590.61      524.16     55.59 o 
  -7   3  33      317.75      348.22     61.31 o 
  -5   3  33      140.14      167.28     55.70 o 
  -3   3  33       26.10      159.84     63.36 o 
  -1   3  33      319.31      400.21     51.52 o 
   1   3  33      218.90      307.20     65.50 o 
   3   3  33      289.52      398.78     71.44 o 
   5   3  33      517.06      608.97     78.75 o 
   7   3  33      142.41      221.86     56.04 o 
 -14   4  33      267.37      341.98     63.26 o 
 -12   4  33        6.18        0.00     44.25 o 
 -10   4  33       68.97      119.96     47.09 o 
  -8   4  33       12.63        0.00     53.54 o 
  -6   4  33       36.85       69.94     56.72 o 
  -4   4  33      112.15      154.17     57.02 o 
  -2   4  33        0.44       97.86     48.98 o 
   0   4  33      204.14      364.24     56.78 o 
   2   4  33      167.78      243.90     62.80 o 
   4   4  33      134.98      240.43     77.29 o 
   6   4  33       36.37       36.12     77.63 o 
 -13   5  33      131.41      196.37     51.41 o 
 -11   5  33       11.51       47.08     45.50 o 
  -9   5  33      123.57       52.11     69.37 o 
  -7   5  33      246.66      333.68     64.11 o 
  -5   5  33       18.05        0.00     54.12 o 
  -3   5  33       31.43      127.90     47.94 o 
  -1   5  33       48.43      167.06     56.02 o 
   1   5  33        0.97       20.99     49.39 o 
   3   5  33       70.15      110.87     90.50 o 
   5   5  33       93.99      184.30    104.79 o 
 -12   6  33      241.61      211.83     53.34 o 
 -10   6  33      441.24      613.12    106.11 o 
  -8   6  33      310.20      333.14     69.18 o 
  -6   6  33      467.41      477.70     67.67 o 
  -4   6  33      478.23      486.00     66.31 o 
  -2   6  33     1132.13     1155.42     71.73 o 
   0   6  33      186.69      298.68     52.01 o 
   2   6  33        1.10       98.57     47.44 o 
   4   6  33        0.78       90.95     70.06 o 
 -11   7  33      242.83      344.17     65.07 o 
  -9   7  33      499.36      697.74     94.23 o 
  -7   7  33       53.22       92.41     63.34 o 
  -5   7  33      117.35      139.58     84.96 o 
  -3   7  33        4.43        0.00     48.24 o 
  -1   7  33      220.30      260.81     54.91 o 
   1   7  33      256.27      348.32     55.31 o 
  -8   8  33      158.69      130.92     63.11 o 
  -6   8  33      174.09      268.74     56.18 o 
  -4   8  33       56.30      112.81     65.32 o 
  -2   8  33       13.87       45.14     46.43 o 
 -16   0  34       52.06      117.27     66.38 o 
 -14   0  34       19.15        0.00     61.82 o 
 -12   0  34        5.96        0.63     56.44 o 
 -10   0  34      676.83      793.45    155.15 o 
  -8   0  34     1137.92     1198.03     94.97 o 
  -6   0  34      670.32      546.40     75.42 o 
  -4   0  34      433.76      498.21    131.88 o 
  -2   0  34       50.59        0.00    112.05 o 
   0   0  34      838.98      966.25    148.26 o 
   2   0  34      261.11      394.77    128.43 o 
   4   0  34       55.77      140.55     74.94 o 
   6   0  34       16.55        0.00     70.67 o 
 -15   1  34      179.95      240.98     52.05 o 
 -13   1  34       68.93       28.30     44.02 o 
 -11   1  34      121.15      104.53     44.11 o 
  -9   1  34        2.34        0.00     42.20 o 
  -7   1  34       42.03       50.13     41.43 o 
  -5   1  34       12.96        0.00     51.00 o 
  -3   1  34       48.29       31.82    179.29 o 
  -1   1  34      681.57      687.19     97.99 o 
   1   1  34      252.61      303.45     66.08 o 
   3   1  34      482.93      448.21     81.26 o 
   5   1  34       18.79        0.00     49.96 o 
   7   1  34       44.69       32.22     50.37 o 
 -14   2  34       23.83       86.10     48.17 o 
 -12   2  34       21.36       35.04     52.13 o 
 -10   2  34       67.00       59.92     43.07 o 
  -8   2  34       52.15       27.71     62.95 o 
  -6   2  34      173.10      121.69     54.03 o 
  -4   2  34      264.06      228.46     57.82 o 
  -2   2  34      110.19      149.96     57.02 o 
   0   2  34        1.45        8.42     56.93 o 
   2   2  34       12.38      112.42     62.03 o 
   4   2  34       55.01      125.61     64.61 o 
   6   2  34        2.14        0.00     49.57 o 
 -15   3  34       82.03      131.35     50.74 o 
 -13   3  34       83.41       86.31     46.28 o 
 -11   3  34      325.42      347.63     53.06 o 
  -9   3  34      499.62      423.65     62.83 o 
  -7   3  34       57.00       66.40     55.23 o 
  -5   3  34       59.49      120.49     56.30 o 
  -3   3  34      153.43      335.68     90.29 o 
  -1   3  34      192.32      389.81     51.62 o 
   1   3  34      137.85      117.17     61.34 o 
   3   3  34        7.75      148.52     78.08 o 
   5   3  34       47.72      168.90     66.42 o 
 -14   4  34        9.55       96.47     50.09 o 
 -12   4  34      176.91      295.12     52.62 o 
 -10   4  34      130.60      232.40     48.87 o 
  -8   4  34      388.93      329.35     80.47 o 
  -6   4  34      325.36      298.55     61.59 o 
  -4   4  34      605.57      680.65     77.84 o 
  -2   4  34      371.00      364.39     54.75 o 
   0   4  34       80.24      218.99     53.07 o 
   2   4  34      130.05      251.93     69.43 o 
   4   4  34      564.36      676.25     76.79 o 
 -13   5  34      360.77      428.70     58.05 o 
 -11   5  34       68.55      147.12     49.01 o 
  -9   5  34        0.41        0.00     65.73 o 
  -7   5  34       29.67       21.34     56.41 o 
  -5   5  34       89.09       94.40     55.70 o 
  -3   5  34      471.42      564.98     56.68 o 
  -1   5  34     1043.78      947.73    110.10 o 
   1   5  34      126.68      182.69     47.03 o 
   3   5  34       53.24      174.00    115.37 o 
 -12   6  34        0.33       47.81     50.29 o 
 -10   6  34      372.55      386.51     69.07 o 
  -8   6  34      184.20      280.83     87.32 o 
  -6   6  34       23.19       48.11     56.62 o 
  -4   6  34       41.81      157.64     50.14 o 
  -2   6  34      138.50      244.22     56.03 o 
   0   6  34        7.05       73.64     47.08 o 
   2   6  34       16.68      129.85     59.01 o 
  -9   7  34        0.21       93.40     72.19 o 
  -7   7  34        0.11       69.23     60.32 o 
  -5   7  34        0.09       84.96     65.18 o 
  -3   7  34        6.18      123.26     55.61 o 
  -1   7  34       21.49       62.53     48.28 o 
 -15   1  35      144.30      234.82     51.02 o 
 -13   1  35        1.45      110.17     48.89 o 
 -11   1  35        0.40       25.53     43.99 o 
  -9   1  35       21.67       86.37     43.34 o 
  -7   1  35      141.15      175.04     45.79 o 
  -5   1  35      367.00      271.40     61.91 o 
  -3   1  35      564.09      502.03     94.79 o 
  -1   1  35      111.03      257.54     87.76 o 
   1   1  35      180.91      191.98     83.47 o 
   3   1  35        2.55      191.93     62.77 o 
   5   1  35       74.27      155.45     54.33 o 
 -14   2  35      503.98      544.07     59.84 o 
 -12   2  35      631.15      651.61     61.42 o 
 -10   2  35     1288.19     1229.43     70.44 o 
  -8   2  35      363.40      345.74     53.62 o 
  -6   2  35       20.45       48.95     71.35 o 
  -4   2  35       22.27      144.41     54.74 o 
  -2   2  35      223.89      428.49    127.14 o 
   0   2  35      169.54      132.24     85.62 o 
   2   2  35      616.46      726.13     76.59 o 
   4   2  35      917.71      814.08     79.81 o 
 -13   3  35       61.01       75.71     47.42 o 
 -11   3  35      234.39      268.27     60.28 o 
  -9   3  35       10.08       54.30     43.48 o 
  -7   3  35       60.37       64.74     52.98 o 
  -5   3  35      475.69      582.29     93.16 o 
  -3   3  35     1118.25     1151.20     81.27 o 
  -1   3  35      347.88      401.48     88.22 o 
   1   3  35        1.22      102.30     63.52 o 
   3   3  35       21.35      197.23     90.44 o 
 -12   4  35      490.33      537.20     89.08 o 
 -10   4  35      160.37      195.80     72.57 o 
  -8   4  35       18.52       76.39     54.69 o 
  -6   4  35       47.97       51.54     57.48 o 
  -4   4  35       13.08      173.97     60.09 o 
  -2   4  35        3.48      143.22     58.60 o 
   0   4  35        9.16       97.11     61.64 o 
   2   4  35        2.83      139.68     61.57 o 
   4   4  35       58.93      248.04     65.23 o 
 -11   5  35      229.09      249.01     64.14 o 
  -9   5  35        0.13       69.83     59.14 o 
  -7   5  35       41.95       66.89     57.85 o 
  -5   5  35       14.86       51.87    121.05 o 
  -3   5  35      146.22      210.53     64.33 o 
  -1   5  35      143.73      271.47     55.17 o 
   1   5  35      182.32      134.54     63.05 o 
 -10   6  35      449.19      501.80     72.60 o 
  -8   6  35      379.06      414.68     69.86 o 
  -6   6  35        1.09       67.28     61.14 o 
  -4   6  35       91.49      178.32     63.36 o 
  -2   6  35      352.60      363.22     59.68 o 
   0   6  35      330.87      430.55     58.88 o 
  -5   7  35      200.02      212.49     70.32 o 
 -14   0  36      362.15      319.71     78.67 o 
 -12   0  36      410.41      459.78    132.74 o 
 -10   0  36      177.41       55.36     63.82 o 
  -8   0  36      134.60      211.24     63.52 o 
  -6   0  36       35.45        9.00     83.61 o 
  -4   0  36      351.23      536.99    140.50 o 
  -2   0  36     2030.28     1823.88    182.73 o 
   0   0  36      342.16      461.14    136.19 o 
   2   0  36       37.92      149.98    119.81 o 
   4   0  36      126.38       81.89     71.46 o 
 -13   1  36      199.76      260.64     52.88 o 
 -11   1  36      150.30      235.52     49.22 o 
  -9   1  36      714.83      932.04     63.62 o 
  -7   1  36      388.22      387.67     63.65 o 
  -5   1  36      195.34      202.76     67.60 o 
  -3   1  36      105.20       99.11     84.66 o 
  -1   1  36       86.63      252.60     88.68 o 
   1   1  36       19.44      112.74     82.58 o 
   3   1  36       52.29      216.01     66.91 o 
 -12   2  36        0.13       41.31     45.56 o 
 -10   2  36       17.60       75.81     45.99 o 
  -8   2  36       31.35       98.42     53.66 o 
  -6   2  36       10.25        2.34     61.82 o 
  -4   2  36        1.52       42.08     68.91 o 
  -2   2  36        0.54       62.83    102.57 o 
   0   2  36      186.31      274.31     92.30 o 
   2   2  36      283.60      478.12     73.42 o 
   4   2  36       12.36      145.83     97.48 o 
 -13   3  36       35.35       97.96     48.15 o 
 -11   3  36        1.77        0.00     48.71 o 
  -9   3  36       11.46       93.33     57.27 o 
  -7   3  36       99.78       99.69     89.12 o 
  -5   3  36        4.39       17.13     55.33 o 
  -3   3  36       42.52      207.00     59.71 o 
  -1   3  36       56.70       74.53     79.68 o 
   1   3  36       81.13       73.57     65.82 o 
   3   3  36       92.83      189.42     73.50 o 
 -12   4  36      582.13      523.07    118.52 o 
 -10   4  36      166.51      238.94     64.26 o 
  -8   4  36        0.66        2.65     71.90 o 
  -6   4  36       13.65       33.81     55.01 o 
  -4   4  36        4.24      186.48     63.64 o 
  -2   4  36      402.47      433.88     66.96 o 
   0   4  36      275.93      285.98     67.84 o 
   2   4  36      227.35      327.39     67.56 o 
  -9   5  36      498.24      538.51     70.36 o 
  -7   5  36      564.80      645.88    129.35 o 
  -5   5  36      203.31      322.67     97.45 o 
  -3   5  36       63.10       93.27     78.24 o 
  -1   5  36       21.17      166.45     52.83 o 
  -6   6  36       96.14      106.82     99.56 o 
  -4   6  36        5.93       77.83     57.06 o 
 -11   1  37      226.45      397.04     54.70 o 
  -9   1  37       67.40      129.66     45.15 o 
  -7   1  37        5.60      132.12     70.96 o 
  -5   1  37      122.52      243.50    163.34 o 
  -3   1  37       17.57        2.54    133.60 o 
  -1   1  37      407.90      447.85     96.70 o 
   1   1  37        7.25      121.12    119.81 o 
 -12   2  37       21.42       49.61     57.99 o 
 -10   2  37       38.34       58.11     45.59 o 
  -8   2  37      382.88      373.90     65.06 o 
  -6   2  37      646.47      597.35     69.87 o 
  -4   2  37     1009.76      848.24    157.74 o 
  -2   2  37      563.72      678.12     95.56 o 
   0   2  37       10.04        8.50     85.55 o 
   2   2  37       46.43      300.78    121.10 o 
 -11   3  37      789.03      771.30     62.98 o 
  -9   3  37      308.93      243.84     65.01 o 
  -7   3  37        3.76       52.73     86.99 o 
  -5   3  37        3.83       49.81     54.22 o 
  -3   3  37       61.66      208.26    105.59 o 
  -1   3  37       47.93       49.86     78.62 o 
   1   3  37      364.80      597.12     98.08 o 
 -10   4  37        0.53        0.00     55.29 o 
  -8   4  37        6.95       10.91     56.26 o 
  -6   4  37       19.48       34.24     55.03 o 
  -4   4  37       17.55      137.87     60.06 o 
  -2   4  37        7.02       98.20     81.49 o 
   0   4  37       37.50       77.96     81.43 o 
  -7   5  37       35.71      164.00     62.43 o 
  -5   5  37        6.45      158.48     60.87 o 
  -3   5  37       27.66      132.44     64.47 o 
 -10   0  38      470.39      511.73     79.97 o 
  -8   0  38      187.84      261.92    127.57 o 
  -6   0  38      339.98      408.56    137.05 o 
  -4   0  38      730.43      637.84    149.12 o 
  -2   0  38       85.66       80.16    129.29 o 
   0   0  38      127.07      453.39    137.05 o 
 -11   1  38       37.90      144.26     56.38 o 
  -9   1  38       48.64       64.95     44.17 o 
  -7   1  38       88.95       85.68    114.87 o 
  -5   1  38      100.26       49.73     81.79 o 
  -3   1  38      333.79      193.76     93.04 o 
  -1   1  38      305.27      358.87     96.09 o 
 -10   2  38       57.84      125.02     58.35 o 
  -8   2  38       32.62       39.92     55.95 o 
  -6   2  38        0.35       33.87     53.52 o 
  -4   2  38        1.10       68.22     83.21 o 
  -2   2  38      157.84      221.43     87.59 o 
   0   2  38        6.44      106.44    248.24 o 
  -9   3  38       12.76       54.21     92.66 o 
  -7   3  38        3.66        0.00     50.69 o 
  -5   3  38        2.25       36.56     69.19 o 
  -3   3  38       54.17      166.56     82.93 o 
  -7   1  39       15.59        6.28     83.65 o 
  -5   1  39      372.69      342.75     93.82 o 
  -3   1  39      307.93      381.46     96.08 o 
                                                 
